# Supplementary material for: River networks and funerary metal in the Bronze Age of the Carpathian Basin
Source: PLoS One. 2020 Sep 11;15(9):e0238526. doi: 10.1371/journal.pone.0238526 (PMC7485878; doi:10.1371/journal.pone.0238526)
Supplement: S1 File — (XLSX) [file pone.0238526.s001.xlsx]

## Sheet: Table S1
Site	Grave No	Modifier	Form	BA Phase	Bronze - Dagger	Dagger Wt Class	Bronze - Sword	Sword Wt Class	Bronze - Axe	Axe Wt Class	Bronze - Lance	Lance Wt Class	Bronze - Awl	Awl Wt Class	Bronze - Chisel	Chisel Wt Class	Bead	Bead Wt Class	Bronze - Sprial tube bead (no)	Spiral Tube Wt Class	Bronze - Disk (titulet)	Disk (titulet) Wt Class	Bronze - Spectacle Pendant	Spectacle Wt Class	Bronze - Flat pendant	Flat Pendant Wt Class	Bronze - Pin	Pin Wt Class	Bronze - Ring	Ring Wt Class	Bronze - Earring	Earring Wt Class	Bronze - Finger ring	Finger Ring Wt Class	Bronze - Button	Button Wt Class	Belt	Belt Wt Class	Bronze - Torque	Torque Wt Class	Bronze - Bracelet	Bracelet Wt Class	Bronze - Arm spiral	Arm Spiral Wt Class	Bronze - Spiral wire	Spiral Wire Wt Class	Bronze - Flattened sheet	Flattened Sheet Wt Class	Bronze - Unidentified
Battonya Vörös Oktober	1		Inhumation	Early		0				0		0		0		0		0		0		0		0		0		0		0		0		0		0		0		0		0		0		0		0
Battonya Vörös Oktober	3		Cremation	Early		0				0		0		0		0		0		0		0		0		0		0		0		0		0		0		0		0		0		0		0		0
Battonya Vörös Oktober	4		Inhumation	Early		0				0		0		0		0		0		0		0		0		0		0		0		0		0		0		0		0		0		0		0		0
Battonya Vörös Oktober	7		Inhumation	Early		0				0		0		0		0		0		0		0		0		0		0		0		0		0		0		0		0		0		0		0		0
Battonya Vörös Oktober	8		Cremation	Early		0				0		0		0		0	1	1		0		0		0		0		0		0		0		0		0		0		0		0		0		0		0
Battonya Vörös Oktober	8	a	Inhumation	Early		0				0		0		0		0		0		0		0		0		0		0		0		0		0		0		0		0		0		0		0		0
Battonya Vörös Oktober	9		Cremation	Early		0				0		0		0		0		0		0		0		0		0		0		0		0		0		0		0		0		0		0		0		0
Battonya Vörös Oktober	15		Inhumation	Early		0				0		0		0		0		0		0		0		0		0		0		0		0		0		0		0		0		0		0		0		0
Battonya Vörös Oktober	17		Cremation	Early		0				0		0		0		0		0		0		0		0		0		0		0		0		0		0		0		0		0		0		0		0
Battonya Vörös Oktober	19		Inhumation	Early		0				0		0		0		0		0		0		0		0		0		0		0		0		0		0		0		0		0		0		0		0
Battonya Vörös Oktober	20		Inhumation	Early		0				0		0		0		0		0		0		0		0		0		0		0		0		0		0		0		0		0		0		0		0
Battonya Vörös Oktober	22		Inhumation	Early		0				0		0		0		0		0		0		0		0		0		0		0		0		0		0		0		0		0		0		0		0
Battonya Vörös Oktober	23		Inhumation	Early		0				0		0		0		0		0		0		0		0		0		0		0		0		0		0		0		0		0		0		0		0
Battonya Vörös Oktober	24		Cremation	Early		0				0		0		0		0		0		0		0		0		0		0		0		0		0		0		0		0		0		0		0		0
Battonya Vörös Oktober	27		Cremation	Early		0				0		0		0		0		0		0		0		0		0		0		0		0		0		0		0		0	1	29		0		0		0
Battonya Vörös Oktober	29		Inhumation	Early		0				0		0		0		0		0		0		0		0		0		0		0		0		0		0		0		0		0		0		0		0
Battonya Vörös Oktober	31		Cremation	Early		0				0		0		0		0		0		0		0		0		0		0		0		0		0		0		0		0		0		0		0		0
Battonya Vörös Oktober	32		Inhumation	Early		0				0		0		0		0		0		0		0		0		0		0		0		0		0		0		0		0		0		0		0		0
Battonya Vörös Oktober	33		Inhumation	Early		0				0		0		0		0		0		0		0		0		0		0		0		0		0	1	1		0		0		0		0		0		0
Battonya Vörös Oktober	36		Inhumation	Early		0				0		0		0		0		0		0		0		0		0		0		0		0		0		0		0		0		0		0		0		0
Battonya Vörös Oktober	38		Inhumation	Early		0				0		0		0		0		0		0		0		0		0		0		0		0		0		0		0		0		0		0		0		0
Battonya Vörös Oktober	40		Inhumation	Early		0				0		0		0		0		0		0		0		0		0		0		0		0		0		0		0		0		0		0		0		0
Battonya Vörös Oktober	41		Inhumation	Early		0				0		0		0		0		0		0		0		0		0		0		0		0		0		0		0		0		0		0		0		0
Battonya Vörös Oktober	43		Cremation	Early		0				0		0		0		0		0		0		0		0		0		0		0		0		0		0		0		0		0		0		0		0
Battonya Vörös Oktober	45		Inhumation	Early		0				0		0		0		0		0		0		0		0		0		0		0		0		0		0		0		0		0		0		0		0
Battonya Vörös Oktober	46		Inhumation	Early		0				0		0		0		0		0		0		0		0		0		0		0		0		0		0		0		0		0		0		0		0
Battonya Vörös Oktober	48		Inhumation	Early		0				0		0		0		0		0		0		0		0		0		0		0		0		0		0		0		0		0		0		0		0
Battonya Vörös Oktober	49		Inhumation	Early		0				0		0		0		0		0		0		0		0		0		0		0		0		0		0		0		0		0		0		0		0
Battonya Vörös Oktober	52		Cremation	Early		0				0		0		0		0		0		0		0		0		0		0		0		0		0		0		0		0		0		0		0		0
Battonya Vörös Oktober	54		Inhumation	Early		0				0		0		0		0		0		0		0		0		0		0		0		0		0		0		0		0		0		0		0		0
Battonya Vörös Oktober	55		Inhumation	Early		0				0		0		0		0		0		0		0		0		0		0		0		0		0		0		0		0		0		0		0		0
Battonya Vörös Oktober	56		Cremation	Early		0				0		0		0		0		0		0		0		0		0		0		0		0		0		0		0		0		0		0		0		0
Battonya Vörös Oktober	59		Inhumation	Early		0				0		0		0		0	1	1		0		0		0		0		0		0		0		0		0		0		0		0		0		0		0
Battonya Vörös Oktober	62		Inhumation	Early		0				0		0		0		0		0		0		0		0		0		0		0		0		0		0		0		0		0		0		0		0
Battonya Vörös Oktober	65		Cremation	Early		0				0		0		0		0		0		0		0		0		0		0		0		0		0		0		0		0		0		0		0		0
Battonya Vörös Oktober	66		Cremation	Early		0				0		0		0		0		0		0		0		0		0		0		0		0		0		0		0		0		0		0		0		0
Battonya Vörös Oktober	67		Inhumation	Early		0				0		0		0		0		0		0		0		0		0		0		0		0		0		0		0		0		0		0		0		0
Battonya Vörös Oktober	68		Inhumation	Early		0				0		0		0		0		0	2	16		0		0		0		0		0		0		0		0		0		0	2	58		0		0		0
Battonya Vörös Oktober	69		Cremation	Early		0				0		0		0		0		0		0		0		0		0		0		0		0		0		0		0		0		0		0		0		0
Battonya Vörös Oktober	70		Cremation	Early		0				0		0		0		0		0		0		0		0		0		0		0		0		0		0		0		0		0		0		0		0
Battonya Vörös Oktober	71		Inhumation	Early		0				0		0		0		0		0		0		0		0		0		0		0		0		0		0		0		0		0		0		0		0
Battonya Vörös Oktober	72		Cremation	Early		0				0		0		0		0		0		0		0		0		0		0		0		0		0		0		0		0		0		0		0		0
Battonya Vörös Oktober	73		Cremation	Early		0				0		0		0		0		0		0		0		0		0		0		0		0		0		0		0		0		0		0		0		0
Battonya Vörös Oktober	76		Inhumation	Early		0				0		0		0		0		0		0		0		0		0		0		0		0		0		0		0		0		0		0		0		0
Battonya Vörös Oktober	77		Inhumation	Early		0				0		0		0		0		0		0		0		0		0		0		0		0		0		0		0		0		0		0		0		0
Battonya Vörös Oktober	78		Cremation	Early		0				0		0		0		0		0		0		0		0		0		0		0		0		0		0		0		0		0		0		0		0
Battonya Vörös Oktober	79		Inhumation	Early		0				0		0		0		0		0		0		0		0		0		0		0		0		0		0		0		0		0		0		0		0
Battonya Vörös Oktober	80		Inhumation	Early		0				0		0		0		0		0		0		0		0		0		0		0		0		0		0		0		0		0		0		0		0
Battonya Vörös Oktober	81		Inhumation	Early		0				0		0		0		0		0		0		0		0		0		0		0		0		0		0		0		0		0		0		0		0
Battonya Vörös Oktober	83		Inhumation	Early		0				0		0		0		0		0		0		0		0		0		0		0		0		0		0		0		0		0		0		0		0
Battonya Vörös Oktober	88		Inhumation	Early		0				0		0		0		0		0		0		0		0		0		0		0		0		0		0		0		0		0		0		0		0
Battonya Vörös Oktober	90		Inhumation	Early		0				0		0		0		0		0		0		0		0		0		0		0		0		0		0		0		0	1	29		0		0		0
Battonya Vörös Oktober	92		Inhumation	Early	1	30			1	360		0		0		0		0		0		0		0		0		0		0		0		0		0		0		0		0		0		0		0
Battonya Vörös Oktober	94		Inhumation	Early		0				0		0		0		0		0		0		0		0		0		0		0		0		0		0		0		0		0		0		0		0
Battonya Vörös Oktober	98		Inhumation	Early		0				0		0		0		0		0		0		0		0		0		0		0		0		0		0		0		0		0		0		0		0
Battonya Vörös Oktober	104		Inhumation	Early		0				0		0		0		0		0		0		0		0		0		0		0		0		0		0		0		0		0		0		0		0
Battonya Vörös Oktober	105		Inhumation	Early		0				0		0		0		0		0		0		0		0	1	5		0		0		0		0		0		0		0		0		0		0		0
Battonya Vörös Oktober	108		Cremation	Early		0				0		0		0		0		0		0		0		0		0		0		0		0		0		0		0		0		0		0		0		0
Battonya Vörös Oktober	109		Cremation	Early		0				0		0		0		0		0		0		0		0		0		0		0		0		0		0		0		0		0		0		0		0
Battonya Vörös Oktober	110		Inhumation	Early		0				0		0		0		0		0		0		0		0	1	5		0		0		0		0		0		0		0	2	58		0		0		0
Battonya Vörös Oktober	111		Inhumation	Early		0				0		0		0		0		0		0		0		0		0		0		0		0		0		0		0		0		0		0		0		0
Battonya Vörös Oktober	117		Inhumation	Early		0				0		0		0		0		0		0		0		0		0		0		0		0		0		0		0		0		0		0		0		0
Battonya Vörös Oktober	119		Inhumation	Early		0				0		0		0		0		0		0		0		0		0		0		0		0		0		0		0		0		0		0		0		0
Battonya Vörös Oktober	120		Inhumation	Early		0				0		0		0		0		0		0		0		0		0		0		0		0		0		0		0		0		0		0		0		0
Battonya Vörös Oktober	121		Inhumation	Early		0				0		0		0		0		0		0		0		0		0		0		0		0		0		0		0		0		0		0		0		0
Battonya Vörös Oktober	123	a	Cremation	Early		0				0		0		0		0		0		0		0		0		0		0		0		0		0		0		0		0		0		0		0		0
Battonya Vörös Oktober	123	b	Cremation	Early		0				0		0		0		0		0		0		0		0		0		0		0		0		0		0		0		0		0		0		0		0
Battonya Vörös Oktober	123	c	Cremation	Early		0				0		0		0		0		0		0		0		0		0		0		0		0		0		0		0		0		0		0		0		0
Battonya Vörös Oktober	126		Inhumation	Early		0				0		0		0		0		0		0		0		0		0		0		0		0		0		0		0		0		0		0		0		0
Battonya Vörös Oktober	129		Cremation	Early		0				0		0		0		0		0		0		0		0		0		0		0		0		0		0		0		0		0		0		0		0
Battonya Vörös Oktober	131		Inhumation	Early		0				0		0		0		0		0		0		0		0		0		0		0		0		0		0		0		0		0		0		0		0
Békés 103	3		Inhumation	Middle		0				0		0		0		0		0		0		0		0		0		0		0		0		0		0		0		0		0		0		0		0
Békés 103	6		Cremation urn	Middle		0				0		0		0		0		0		0		0		0		0		0		0		0		0		0		0		0		0		0		0		0
Békés 103	8		Cremation urn	Middle		0				0		0		0		0		0		0		0		0		0		0		0		0		0		0		0		0		0		0		0		0
Békés 103	8	a	Cremation urn	Middle		0				0		0		0		0		0		0		0		0		0		0		0		0		0		0		0		0		0		0		0		0
Békés 103	9		Cremation urn	Middle		0				0		0		0		0		0		0		0		0		0		0		0		0		0		0		0		0		0		0		0		0
Békés 103	10		Cremation urn	Middle		0				0		0		0		0		0		0		0		0		0		0		0		0		0		0		0		0		0		0		0		0
Békés 103	13		Cremation urn	Middle		0				0		0		0		0		0		0		0		0		0		0		0		0		0		0		0		0		0		0		0		0
Békés 103	14		Cremation urn	Middle		0				0		0		0		0		0		0		0		0		0		0		0		0		0		0		0		0		0		0		0		0
Békés 103	15		Cremation urn	Middle		0				0		0		0		0		0		0		0		0		0		0		0		0		0		0		0		0		0		0		0		0
Békés 103	24		Cremation urn	Middle		0				0		0		0		0		0		0		0		0		0		0		0		0		0		0		0		0		0		0		0		0
Békés 103	27		Cremation urn	Middle		0				0		0		0		0		0		0		0		0		0		0		0		0		0		0		0		0		0		0		0		0
Békés 103	28		Cremation urn	Middle		0				0		0		0		0		0		0		0		0		0		0		0		0		0		0		0		0		0		0		0		0
Békés 103	40		Cremation urn	Middle		0				0		0		0		0		0		0		0		0		0		0		0		0		0		0		0		0		0		0		0		0
Békés 103	41		Cremation urn	Middle		0				0		0		0		0		0		0		0		0		0		0		0		0		0		0		0		0		0		0		0		0
Békés 103	43		Inhumation	Middle		0				0		0		0		0		0	1	8		0		0		0		0		0		0		0		0		0		0		0		0		0		0
Békés 103	45		Cremation urn	Middle		0				0		0		0		0		0		0		0		0		0		0		0		0		0		0		0		0		0		0		0		0
Békés 103	46		Cremation urn	Middle		0				0		0		0		0		0		0		0		0		0		0		0		0		0		0		0		0		0		0		0		0
Békés 103	47		Cremation urn	Middle		0				0		0		0		0		0		0		0		0		0		0		0		0		0		0		0		0		0		0		0		0
Békés 103	48		Cremation urn	Middle		0				0		0		0		0		0		0		0		0		0		0		0		0		0		0		0		0		0		0		0		0
Békés 103	49		Cremation urn	Middle		0				0		0		0		0		0		0		0		0		0		0		0		0		0		0		0		0		0		0		0		0
Békés 103	65		Cremation urn	Middle		0				0		0		0		0		0		0		0		0		0		0		0		0		0		0		0		0		0		0		0		0
Békés 103	66		Cremation urn	Middle		0				0		0		0		0		0	1	8		0		0		0		0		0		0		0		0		0		0		0		0		0		0
Ciumești	1/1962		Cremation	Early		0				0		0		0		0		0		0		0		0		0		0		0		0		0		0		0		0		0		0		0		0
Ciumești	1/1964		Cremation	Early		0				0		0		0		0		0		0		0		0		0		0		0		0		0		0		0		0		0		0		0		0
Ciumești	10/1962		Cremation	Early		0				0		0		0		0		0		0		0		0		0		0		0		0		0		0		0		0		0		0		0		0
Ciumești	11/1962		Cremation	Early		0				0		0		0		0		0		0		0		0		0		0		0		0		0		0		0		0		0		0		0		0
Ciumești	11/1964		Cremation	Early		0				0		0		0		0		0		0		0		0		0		0		0		0		0		0		0		0		0		0		0		0
Ciumești	12/1962		Cremation	Early		0				0		0		0		0		0		0		0		0		0		0		0		0		0		0		0		0		0		0		0		0
Ciumești	14/1962		Cremation	Early		0				0		0		0		0		0		0		0		0		0		0		0		0		0		0		0		0		0		0		0		0
Ciumești	15/1962		Cremation	Early		0				0		0		0		0		0		0		0		0		0		0		0		0		0		0		0		0		0		0		0		0
Ciumești	16/1962		Cremation	Early		0				0		0		0		0		0		0		0		0		0		0		0		0		0		0		0		0		0		0		0		0
Ciumești	2/1962		Cremation	Early		0				0		0		0		0		0		0		0		0		0		0		0		0		0		0		0		0		0		0		0		0
Ciumești	3/1962		Cremation	Early		0				0		0		0		0		0		0		0		0		0		0		0		0		0		0		0		0		0		0		0		0
Ciumești	6/1962		Cremation	Early		0				0		0		0		0		0		0		0		0		0		0		0		0		0		0		0		0		0		0		0		0
Ciumești	7/1962		Cremation	Early		0				0		0		0		0		0		0		0		0		0		0		0		0		0		0		0		0		0		0		0		0
Ciumești	7/1964		Cremation	Early		0				0		0		0		0		0		0		0		0		0		0		0		0		0		0		0		0		0		0		0		0
Gelej	15		Inhumation	Middle		0				0		0		0		0		0		0		0		0		0		0		0		0		0		0		0		0		0		0		0		0
Gelej	16		Inhumation	Middle		0				0		0		0		0		0		0		0		0		0		0		0		0		0		0		0		0		0		0		0		0
Gelej	19		Inhumation	Middle		0				0		0		0		0		0		0		0		0		0		0		0		0		0		0		0		0		0		0		0		0
Gelej	21		Inhumation	Middle		0				0		0		0		0		0		0		0		0		0		0		0		0		0		0		0		0		0		0		0		0
Gelej	22		Inhumation	Middle		0				0		0		0		0		0		0		0		0		0		0		0		0		0		0		0		0		0		0		0		0
Gelej	23		Inhumation	Middle		0				0		0		0		0		0		0		0		0		0		0		0		0		0		0		0		0		0		0		0		0
Gelej	26		Inhumation	Middle		0				0		0		0		0		0		0		0		0		0	3	24		0		0		0		0		0		0		0		0		0		0
Gelej	27		Inhumation	Middle		0				0		0		0		0		0		0		0		0		0		0		0		0		0		0		0		0		0		0		0		0
Gelej	28		Inhumation	Middle		0				0		0		0		0		0		0		0		0		0		0		0		0		0		0		0		0		0		0		0		0
Gelej	30		Inhumation	Middle		0				0		0		0		0		0		0		0		0		0		0		0		0		0		0		0		0		0		0		0		0
Gelej	31		Inhumation	Middle		0				0		0		0		0		0		0		0		0		0		0		0		0		0	2	2		0		0		0		0		0		0
Gelej	33		Inhumation	Middle		0				0		0		0		0		0		0		0		0		0		0		0		0		0		0		0		0		0		0		0		0
Gelej	34		Inhumation	Middle		0				0		0		0		0		0		0		0		0		0	1	8		0		0		0		0		0		0		0		0		0		0
Gelej	35		Inhumation	Middle		0				0		0		0		0		0		0		0		0		0		0		0		0		0		0		0		0		0		0		0		0
Gelej	36		Inhumation	Middle		0				0		0		0		0		0		0		0		0		0		0		0		0		0		0		0		0		0		0		0		0
Gelej	46		Inhumation	Middle		0				0		0		0		0		0		0		0		0		0		0		0		0		0		0		0		0		0		0		0		0
Gelej	47		Inhumation	Middle		0				0		0		0		0		0		0		0		0		0		0		0		0		0		0		0		0		0		0		0		0
Gelej	48		Inhumation	Middle		0				0		0		0		0		0		0		0		0		0		0		0		0		0		0		0		0		0		0		0		0
Gelej	49		Inhumation	Middle		0				0		0		0		0		0		0		0		0		0		0		0		0		0		0		0		0		0		0		0		0
Gelej	50		Inhumation	Middle		0				0		0		0		0		0		0		0		0		0	2	16		0		0		0		0		0		0		0		0		0		0
Gelej	51		Inhumation	Middle		0				0		0		0		0		0		0		0		0		0	1	8		0		0		0		0		0		0		0		0		0		0
Gelej	52		Inhumation	Middle		0				0		0		0		0		0		0		0		0		0		0		0		0		0		0		0		0		0		0		0		0
Gelej	55		Inhumation	Middle		0				0		0		0		0		0		0		0		0		0		0		0		0		0		0		0		0		0		0		0		0
Gelej	58		Inhumation	Middle		0				0		0		0		0		0		0		0		0		0		0		0		0		0		0		0		0		0		0		0		0
Gelej	59		Inhumation	Middle		0				0		0		0		0		0		0		0		0		0		0		0		0		0		0		0		0		0		0		0		0
Gelej	60		Inhumation	Middle		0				0		0		0		0		0		0		0		0		0		0		0		0		0		0		0		0		0		0		0		0
Gelej	65		Inhumation	Middle		0				0		0		0		0		0		0		0		0		0		0		0		0		0		0		0		0		0		0		0		0
Gelej	67		Inhumation	Middle		0				0		0		0		0		0		0		0		0		0		0		0		0		0		0		0		0		0		0		0		0
Gelej	68		Inhumation	Middle		0				0		0		0		0		0	4	32		0		0	3	15	2	16		0		0		0		0		0		0		0		0		0		0
Gelej	71		Inhumation	Middle		0				0		0		0		0		0		0		0		0		0		0		0		0		0		0		0		0		0		0		0		0
Gelej	73		Inhumation	Middle		0				0		0		0		0		0		0		0		0		0		0		0		0		0		0		0		0		0		0		0		0
Gelej	74		Inhumation	Middle		0				0		0		0		0		0		0		0		0		0		0		0		0		0		0		0		0		0		0		0		0
Gelej	75		Inhumation	Middle		0				0		0		0		0		0		0		0		0		0		0		0		0		0		0		0		0		0		0		0		0
Gelej	76		Inhumation	Middle		0				0		0		0		0		0		0		0		0		0		0		0		0		0		0		0		0		0		0		0		0
Gelej	77		Inhumation	Middle		0				0		0		0		0		0		0		0		0		0	2	16		0		0		0		0		0		0		0		0		0		0
Gelej	92		Inhumation	Middle		0				0		0		0		0		0		0		0		0		0		0		0		0		0		0		0		0		0		0		0		0
Gelej	93		Inhumation	Middle		0				0		0		0		0		0		0		0		0		0		0		0		0		0		0		0		0		0		0		0		0
Gelej	94		Inhumation	Middle		0				0		0		0		0		0		0		0		0		0		0		0		0		0		0		0		0		0		0		0		0
Gelej	96		Inhumation	Middle		0				0		0		0		0		0		0		0		0		0		0		0		0		0		0		0		0		0		0		0		0
Gelej	98		Inhumation	Middle		0				0		0		0		0		0		0		0		0		0		0		0		0		0		0		0		0		0		0		0		0
Gelej	100		Inhumation	Middle		0				0		0		0		0		0		0		0		0		0		0		0		0		0		0		0		0		0		0		0		0
Gelej	101		Inhumation	Middle		0				0		0		0		0		0		0		0		0		0		0		0		0		0		0		0		0		0		0		0		0
Gelej	103		Inhumation	Middle		0				0		0		0		0		0		0		0		0		0		0		0		0		0		0		0		0		0		0		0		0
Gelej	107		Inhumation	Middle		0				0		0		0		0		0		0		0		0		0		0		0		0		0		0		0		0		0		0		0		0
Gelej	109		Inhumation	Middle		0				0		0		0		0		0		0		0		0		0		0		0		0		0		0		0		0		0		0		0		0
Gelej	110		Inhumation	Middle		0				0		0		0		0		0		0		0		0		0		0		0		0		0		0		0		0		0		0		0		0
Gelej	114		Inhumation	Middle		0				0		0		0		0		0		0		0		0		0		0		0		0		0		0		0		0		0		0		0		0
Gelej	115		Inhumation	Middle		0				0		0		0		0		0		0		0		0		0		0		0		0		0		0		0		0		0		0		0		0
Gelej	116		Inhumation	Middle		0				0		0		0		0		0		0		0		0		0		0		0		0		0		0		0		0		0		0		0		0
Gelej	117		Inhumation	Middle		0				0		0		0		0		0		0		0		0		0		0		0		0		0		0		0		0		0		0		0		0
Gelej	119		Inhumation	Middle		0				0		0		0		0		0		0		0		0		0		0		0		0		0		0		0		0		0		0		0		0
Gelej	121		Inhumation	Middle		0				0		0		0		0		0		0		0		0		0		0		0		0		0		0		0		0		0		0		0		0
Gelej	122		Inhumation	Middle		0				0		0		0		0		0		0		0		0		0		0		0		0		0		0		0		0		0		0		0		0
Gelej	124		Inhumation	Middle		0				0		0		0		0		0		0		0		0		0		0		0		0		0		0		0		0		0		0		0		0
Gelej	128		Inhumation	Middle		0				0		0		0		0		0		0		0		0		0		0		0		0		0		0		0		0		0		0		0		0
Gelej	130	A	Inhumation	Middle		0				0		0		0		0		0		0		0		0		0		0		0		0		0		0		0		0		0		0		0		0
Gelej	130	B	Inhumation	Middle	0		0		0		0		0		0		0		0		0		0	0	0
Gelej	131		Inhumation	Middle		0				0		0		0		0		0		0		0		0		0		0		0		0		0		0		0		0		0		0		0		0
Gelej	132		Inhumation	Middle		0				0		0		0		0		0		0		0		0	1	5		0		0		0		0		0		0		0		0		0		0		0
Gelej	134		Inhumation	Middle		0				0		0		0		0		0		0		0		0		0		0		0		0		0		0		0		0		0		0		0		0
Gelej	135		Inhumation	Middle		0				0		0		0		0		0		0		0		0		0		0		0		0		0		0		0		0		0		0		0		0
Gelej	136		Inhumation	Middle		0				0		0		0		0		0		0		0		0		0	1	8		0		0		0		0		0		0		0		0		0		0
Gelej	139		Inhumation	Middle		0				0		0		0		0		0		0		0		0		0		0		0		0		0		0		0		0		0		0		0		0
Gelej	140		Inhumation	Middle		0				0		0		0		0		0		0		0		0		0		0		0		0		0		0		0		0		0		0		0		0
Gelej	141		Inhumation	Middle		0				0		0		0		0		0		0		0		0		0		0		0		0		0		0		0		0		0		0		0		0
Gelej	144	A	Inhumation	Middle		0				0		0		0		0		0		0		0		0		0	1	8		0		0		0		0		0		0		0		0		0		0
Gelej	144	B	Inhumation	Middle		0				0		0		0		0		0		0		0		0		0		0		0		0		0		0		0		0		0		0		0		0
Gelej	146		Inhumation	Middle		0				0		0		0		0		0		0		0		0		0		0		0		0		0		0		0		0		0		0		0		0
Gelej	147		Inhumation	Middle		0				0		0		0		0		0		0		0		0		0	1	8		0		0		0		0		0		0		0		0		0		0
Gelej	150	A	Inhumation	Middle		0				0		0		0		0		0		0		0		0		0		0		0		0		0		0		0		0		0		0		0		0
Gelej	150	B	Inhumation	Middle		0				0		0		0		0		0		0		0		0		0		0		0		0		0		0		0		0		0		0		0		0
Gelej	150	C	Inhumation	Middle		0				0		0		0		0		0		0		0		0		0		0		0		0		0		0		0		0		0		0		0		0
Gelej	151	A	Inhumation	Middle		0				0		0		0		0		0		0		0		0		0		0		0		0		0		0		0		0		0		0		0		0
Gelej	151	B	Inhumation	Middle		0				0		0		0		0		0		0		0		0		0		0		0		0		0		0		0		0		0		0		0		0
Gelej	154		Inhumation	Middle		0				0		0		0		0		0		0		0		0		0		0		0		0		0		0		0		0		0		0		0		0
Gelej	155		Inhumation	Middle		0				0		0		0		0		0		0		0		0		0		0		0		0		0		0		0		0		0		0		0		0
Gelej	156		Inhumation	Middle		0				0		0		0		0		0		0		0		0		0		0		0		0		0		0		0		0		0		0		0		0
Gelej	157		Inhumation	Middle		0				0		0		0		0		0		0		0		0		0		0		0		0		0		0		0		0		0		0		0		0
Gelej	158		Inhumation	Middle		0				0		0		0		0		0		0		0		0		0		0		0		0		0		0		0		0		0		0		0		0
Gelej	161		Inhumation	Middle		0				0		0		0		0		0		0		0		0		0		0		0		0		0		0		0		0		0		0		0		0
Gelej	167		Inhumation	Middle		0				0		0		0		0		0		0		0		0		0		0		0		0		0		0		0		0		0		0		0		0
Gelej	168		Inhumation	Middle		0				0		0		0		0		0		0		0		0		0		0		0		0		0		0		0		0		0		0		0		0
Gelej	169		Inhumation	Middle		0				0		0		0		0		0		0		0		0		0		0		0		0		0		0		0		0		0		0		0		0
Gelej	174		Inhumation	Middle		0				0		0		0		0		0		0		0		0		0		0		0		0		0		0		0		0		0		0		0		0
Gelej	177		Inhumation	Middle		0				0		0		0		0		0		0		0		0		0		0		0		0		0		0		0		0		0		0		0		0
Gelej	183	A	Inhumation	Middle		0				0		0		0		0		0		0		0		0		0		0		0		0		0		0		0		0		0		0		0		0
Gelej	183	B	Inhumation	Middle		0				0		0		0		0		0		0		0		0		0		0		0		0		0		0		0		0		0		0		0		0
Gelej	192		Inhumation	Middle		0				0		0		0		0		0		0		0		0		0		0		0		0		0		0		0		0		0		0		0		0
Gelej	198		Inhumation	Middle		0				0		0		0		0		0		0		0		0		0		0		0		0		0		0		0		0		0		0		0		0
Gelej	202		Inhumation	Middle		0				0		0		0		0		0		0		0		0		0		0		0		0		0		0		0		0		0		0		0		0
Gelej	206		Inhumation	Middle		0				0		0		0		0		0		0		0		0		0		0		0		0		0		0		0		0		0		0		0		0
Gelej	210		Inhumation	Middle		0				0		0		0		0		0		0		0		0		0		0		0		0		0		0		0		0		0		0		0		0
Gelej	215		Inhumation	Middle		0				0		0		0		0		0		0		0		0		0		0		0		0		0		0		0		0		0		0		0		0
Gelej	217		Inhumation	Middle		0				0		0		0		0		0		0		0		0		0	1	8		0		0		0		0		0		0		0		0		0		0
Gelej	218		Inhumation	Middle		0				0		0		0		0		0		0		0		0		0	4	32		0		0		0		0		0		0		0		0		0		0
Gelej	219		Inhumation	Middle		0				0		0		0		0		0		0		0		0		0		0		0		0		0		0		0		0		0		0		0		0
Gelej	221		Inhumation	Middle		0				0		0		0		0		0		0		0		0		0		0		0		0		0		0		0		0		0		0		0		0
Gelej	222		Inhumation	Middle		0				0		0		0		0		0		0		0		0		0		0		0		0		0		0		0		0		0		0		0		0
Gelej	225		Inhumation	Middle		0				0		0		0		0		0		0		0		0		0		0		0		0		0		0		0		0		0		0		0		0
Gelej	226		Inhumation	Middle		0				0		0		0		0		0		0		0		0		0		0		0		0		0		0		0		0		0		0		0		0
Gelej	227		Inhumation	Middle		0				0		0		0		0		0		0		0		0		0		0		0		0		0		0		0		0		0		0		0		0
Gelej	251		Inhumation	Middle		0				0		0		0		0		0		0		0		0		0		0		0		0		0		0		0		0		0		0		0		0
Gelej	271		Inhumation	Middle		0				0		0		0		0		0		0		0		0		0		0		0		0		0		0		0		0		0		0		0		0
Gelej	273		Inhumation	Middle		0				0		0		0		0		0		0		0		0		0		0		0		0		0		0		0		0		0		0		0		0
Gelej	279		Inhumation	Middle		0				0		0		0		0		0		0		0		0		0		0		0		0		0		0		0		0		0		0		0		0
Gelej	280	A	Inhumation	Middle		0				0		0		0		0		0		0		0		0		0		0		0		0		0		0		0		0		0		0		0		0
Gelej	280	B	Inhumation	Middle		0				0		0		0		0		0		0		0		0		0		0		0		0		0		0		0		0		0		0		0		0
Hernádkak	1		Inhumation	Early		0				0		0		0		0		0		0		0		0		0	1	8		0		0		0		0		0		0		0		0		0		0
Hernádkak	2		Inhumation	Early		0				0		0	1	15		0		0		0		0		0		0		0		0		0		0		0		0		0		0		0		0		0
Hernádkak	3		Inhumation	Early		0				0		0	1	15		0		0		0		0		0		0	1	8		0		0		0		0		0		0		0		0		0		0
Hernádkak	4		Inhumation	Early		0				0		0		0		0		0		0		0		0		0		0		0		0		0		0		0		0		0		0		0		0
Hernádkak	5		Inhumation	Early		0				0		0		0		0		0		0		0		0		0		0		0		0		0		0		0		0		0		0		0		0
Hernádkak	6		Inhumation	Early		0				0		0		0		0		0		0		0		0		0		0		0		0		0		0		0		0		0		0		0		0
Hernádkak	7		Inhumation	Early		0				0		0		0		0		0		0		0		0		0		0		0		0		0		0		0		0		0		0		0		0
Hernádkak	8		Inhumation	Early		0				0		0	1	15		0		0		0		0		0		0		0		0		0		0		0		0		0		0		0		0		0
Hernádkak	9		Inhumation	Early		0				0		0		0		0		0		0		0		0		0		0		0		0		0		0		0		0		0		0		0		0
Hernádkak	10		Inhumation	Early		0				0		0		0		0		0		0		0		0		0		0		0		0		0		0		0		0		0		0		0		0
Hernádkak	11		Inhumation	Early		0				0		0		0		0		0		0		0		0		0		0		0		0		0		0		0		0		0		0		0		0
Hernádkak	12		Inhumation	Early		0				0		0		0		0		0		0		0		0		0		0		0		0		0		0		0		0		0		0		0		0
Hernádkak	13		Inhumation	Early		0				0		0		0		0		0		0		0		0		0	1	8		0		0		0		0		0		0		0		0		0		0
Hernádkak	14		Inhumation	Early		0				0		0		0		0		0		0		0		0		0		0		0		0		0		0		0		0		0		0		0		0
Hernádkak	15		Inhumation	Early		0				0		0		0		0		0		0		0		0		0		0		0		0		0		0		0		0		0		0		0		0
Hernádkak	16		Inhumation	Early		0				0		0		0		0		0		0		0		0		0		0		0		0		0		0		0		0		0		0		0		0
Hernádkak	17		Inhumation	Early		0				0		0		0		0		0		0		0		0		0		0		0		0		0		0		0		0		0		0		0		0
Hernádkak	18		Inhumation	Early		0				0		0		0		0		0		0		0		0		0		0		0		0		0		0		0		0		0		0		0		0
Hernádkak	19		Inhumation	Early		0				0		0		0		0		0		0		0		0		0		0		0		0		0		0		0		0		0		0		0		0
Hernádkak	20		Inhumation	Early		0				0		0		0		0		0		0		0		0		0		0		0		0		0		0		0		0		0		0		0		0
Hernádkak	21		Inhumation	Early		0				0		0		0		0		0		0		0		0		0	2	16		0		0		0		0		0		0		0		0		0		0
Hernádkak	22		Inhumation	Early		0				0		0		0		0		0		0		0		0		0		0		0		0		0		0		0		0		0		0		0		0
Hernádkak	23		Inhumation	Early		0				0		0		0		0		0		0		0		0		0		0		0		0		0		0		0		0		0		0		0		0
Hernádkak	24		Inhumation	Early		0				0		0		0		0		0		0		0		0		0		0		0		0		0		0		0		0		0		0	1	21		0
Hernádkak	25		Inhumation	Early		0				0		0		0		0		0		0		0		0		0	1	8		0		0		0		0		0		0		0		0		0		0
Hernádkak	26		Inhumation	Early		0				0		0		0		0		0		0		0		0		0		0		0		0		0		0		0		0		0		0		0		0
Hernádkak	27		Cremation urn	Early		0				0		0		0		0		0		0		0		0		0		0		0		0		0		0		0		0		0		0		0		0
Hernádkak	28		Inhumation	Early		0				0		0		0		0		0		0		0		0		0		0		0		0		0		0		0		0		0		0		0		0
Hernádkak	29		Inhumation	Early		0				0		0		0		0		0		0		0		0		0		0		0		0		0		0		0		0		0		0		0		0
Hernádkak	30		Inhumation	Early		0				0		0		0		0		0		0		0		0		0		0		0		0		0		0		0		0		0		0		0		0
Hernádkak	31		Inhumation	Early		0				0		0		0		0		0		0		0		0		0	1	8		0		0		0		0		0		0		0		0		0		0
Hernádkak	32		Inhumation	Early		0				0		0		0		0		0		0		0		0		0		0		0		0		0		0		0		0		0		0		0		0
Hernádkak	33		Inhumation	Early		0				0		0		0		0		0		0		0		0		0		0		0		0		0		0		0		0		0		0		0		0
Hernádkak	34		Inhumation	Early		0				0		0		0		0		0		0		0		0		0		0	1	13		0		0		0		0		0		0		0		0		0
Hernádkak	35		Inhumation	Early		0				0		0		0		0		0		0		0		0		0		0		0		0		0		0		0		0		0		0		0		0
Hernádkak	36		Inhumation	Early		0				0		0		0		0		0		0		0		0		0		0		0		0		0		0		0		0		0		0		0		0
Hernádkak	37		Inhumation	Early		0				0		0		0		0		0		0		0		0		0		0		0		0		0		0		0		0		0		0		0		0
Hernádkak	38		Inhumation	Early		0				0		0		0		0		0		0		0		0	4	20		0		0		0		0		0		0		0		0		0		0		0
Hernádkak	39		Inhumation	Early		0				0	1	96	1	15		0		0	1	8		0		0		0	1	8		0		0		0		0		0		0		0		0		0		0
Hernádkak	40		Inhumation	Early		0				0		0		0		0		0		0		0		0		0		0		0		0		0		0		0		0		0		0		0		0
Hernádkak	41		Inhumation	Early		0				0		0		0		0		0		0		0		0		0		0		0		0		0		0		0		0		0		0		0		0
Hernádkak	42		Inhumation	Early		0				0		0		0		0		0		0		0		0		0		0		0		0		0		0		0		0		0		0		0		0
Hernádkak	43		Inhumation	Early		0				0		0		0		0		0	8	64		0		0		0	1	8		0		0		0		0		0		0		0		0		0		0
Hernádkak	44		Cremation urn	Early		0				0		0		0		0		0		0		0		0		0		0		0		0		0		0		0		0		0		0		0		0
Hernádkak	45		Inhumation	Early		0				0		0		0		0		0		0		0		0		0		0		0		0		0		0		0		0		0		0		0		0
Hernádkak	46		Inhumation	Early		0				0		0		0		0		0		0		0		0		0		0		0		0		0		0		0		0		0		0		0		0
Hernádkak	47		Inhumation	Early		0				0		0		0		0		0		0		0		0		0		0		0		0		0		0		0		0		0		0		0		0
Hernádkak	48		Inhumation	Early		0				0		0		0		0		0	1	8		0		0		0		0		0		0		0		0		0		0		0		0		0		0
Hernádkak	49		Inhumation	Early		0				0		0		0		0		0		0		0		0		0		0		0		0		0		0		0		0		0		0		0		0
Hernádkak	50		Inhumation	Early		0				0		0		0		0		0		0		0		0		0		0		0		0		0		0		0		0		0		0		0		0
Hernádkak	51		Inhumation	Early		0				0		0		0		0		0		0		0		0		0		0		0		0		0		0		0		0		0		0		0		0
Hernádkak	52		Inhumation	Early		0				0		0		0		0		0		0		0		0		0		0		0		0		0		0		0		0		0		0		0		0
Hernádkak	53		Inhumation	Early		0				0		0		0		0		0		0		0		0		0		0		0		0		0		0		0		0		0		0		0		0
Hernádkak	54		Inhumation	Early		0				0		0	1	15		0		0		0		0		0		0	1	8		0		0		0		0		0		0		0		0		0	1	44
Hernádkak	55		Inhumation	Early		0				0		0		0		0		0		0		0		0		0	2	16		0		0		0		0		0		0		0		0		0		0
Hernádkak	56		Inhumation	Early		0				0		0		0		0		0		0		0		0		0		0		0		0		0		0		0		0		0		0		0		0
Hernádkak	57		Inhumation	Early		0				0		0		0		0	1	1		0		0		0		0		0		0		0		0		0		0		0		0		0		0		0
Hernádkak	58		Inhumation	Early		0				0		0		0		0		0		0		0		0		0	1	8		0		0		0		0		0		0		0		0		0		0
Hernádkak	59		Inhumation	Early		0				0		0		0		0	3	3		0		0		0		0		0		0		0		0		0		0		0		0		0		0		0
Hernádkak	60		Inhumation	Early		0				0		0		0		0		0		0		0		0		0		0		0		0		0		0		0		0		0		0		0		0
Hernádkak	61		Inhumation	Early		0				0		0		0		0		0		0		0		0		0		0		0		0		0		0		0		0		0		0		0		0
Hernádkak	62		Inhumation	Early		0				0		0		0		0		0		0		0		0		0		0		0		0		0		0		0		0		0		0		0		0
Hernádkak	63		Inhumation	Early		0				0		0		0		0		0		0		0		0		0		0		0		0		0		0		0		0		0		0		0		0
Hernádkak	64		Inhumation	Early		0				0		0		0		0		0	2	16		0		0		0		0	1	13		0		0		0		0		0		0		0		0		0
Hernádkak	65		Inhumation	Early		0				0		0		0		0		0		0		0		0		0		0		0		0		0		0		0		0		0		0		0		0
Hernádkak	66		Inhumation	Early		0				0		0		0		0		0		0		0		0		0		0		0		0		0		0		0		0		0		0		0		0
Hernádkak	67		Inhumation	Early		0				0		0		0		0		0		0		0		0		0		0	7	91		0		0		0		0		0		0		0	5	105		0
Hernádkak	68		Inhumation	Early		0				0		0		0		0		0		0		0		0		0		0		0		0		0		0		0		0		0		0		0		0
Hernádkak	69		Inhumation	Early		0				0		0		0		0		0		0		0		0		0		0		0		0		0		0		0		0		0		0		0		0
Hernádkak	70		Inhumation	Early		0				0		0		0		0		0		0		0		0		0		0		0		0		0		0		0		0		0		0		0		0
Hernádkak	71		Inhumation	Early		0				0		0		0		0	3	3		0		0		0		0	2	16		0		0		0		0		0		0		0		0		0		0
Hernádkak	73		Inhumation	Early		0				0		0		0		0		0		0		0		0		0		0		0		0		0		0		0		0		0		0		0		0
Hernádkak	74		Inhumation	Early		0				0		0		0		0		0		0		0		0		0	1	8		0		0		0		0		0		0		0		0		0		0
Hernádkak	75		Inhumation	Early		0				0		0		0		0		0		0		0		0		0		0		0		0		0		0		0		0		0		0		0		0
Hernádkak	76		Inhumation	Early		0				0		0		0		0		0		0		0		0		0		0		0		0		0		0		0		0		0		0		0		0
Hernádkak	77		Inhumation	Early		0				0		0		0		0		0		0		0		0		0		0		0		0		0		0		0		0		0		0		0		0
Hernádkak	78		Inhumation	Early		0				0		0		0		0		0		0		0		0		0		0	1	13		0		0		0		0		0		0		0		0		0
Hernádkak	79		Inhumation	Early		0				0		0		0		0		0		0		0		0		0		0		0		0		0		0		0		0		0		0		0		0
Hernádkak	80		Inhumation	Early		0				0		0		0		0		0		0		0		0		0		0		0		0		0		0		0		0		0		0		0		0
Hernádkak	81		Inhumation	Early		0				0		0		0		0		0	7	56		0		0		0	2	16		0		0		0		0		0		0		0		0		0		0
Hernádkak	82		Inhumation	Early		0				0		0		0		0		0		0		0		0		0	1	8	1	13		0		0		0		0		0		0		0		0		0
Hernádkak	83		Inhumation	Early		0				0		0		0		0		0		0		0		0		0		0		0		0		0		0		0		0		0		0		0		0
Hernádkak	84		Inhumation	Early		0				0		0		0		0		0		0		0		0		0		0		0		0		0		0		0		0		0		0		0		0
Hernádkak	85		Inhumation	Early		0				0		0		0		0		0		0		0		0		0	1	8	2	26		0		0		0		0		0		0		0		0		0
Hernádkak	86		Inhumation	Early		0				0		0		0		0		0	1	8		0		0		0		0		0		0		0		0		0		0		0		0		0		0
Hernádkak	87		Inhumation	Early		0				0		0		0		0		0		0		0		0		0	1	8	2	26		0		0		0		0		0		0		0		0		0
Hernádkak	88		Inhumation	Early		0				0		0		0		0		0		0		0		0		0		0		0		0		0		0		0		0		0		0		0		0
Hernádkak	89		Inhumation	Early		0				0		0		0		0		0	7	56		0		0		0	2	16		0		0		0		0		0		0		0	1	105		0		0
Hernádkak	90		Inhumation	Early		0				0		0		0		0		0	6	48		0		0		0		0		0		0		0		0		0		0		0		0		0		0
Hernádkak	91		Inhumation	Early		0				0		0		0		0		0		0		0		0		0		0		0		0		0		0		0		0		0		0		0		0
Hernádkak	92		Inhumation	Early		0				0		0		0		0		0		0		0		0		0		0		0		0		0		0		0		0		0		0		0		0
Hernádkak	93		Inhumation	Early		0				0		0		0		0		0		0		0		0		0	1	8		0		0		0		0		0		0		0		0		0		0
Hernádkak	94		Inhumation	Early		0				0		0		0		0		0		0		0		0		0		0		0		0		0		0		0		0		0		0		0		0
Hernádkak	95		Inhumation	Early		0				0		0		0		0		0	2	16		0		0		0	1	8		0		0		0		0		0		0		0		0		0		0
Hernádkak	96	a	Inhumation	Early	1	30			1	360		0		0	1	15		0		0		0		0		0	1	8		0		0		0		0		0		0		0		0		0		0
Hernádkak	96	b	Inhumation	Early		0				0		0		0		0		0	1	8		0		0		0	1	8		0		0		0		0		0		0		0		0		0		0
Hernádkak	97		Inhumation	Early		0				0		0		0		0		0	4	32		0		0		0	1	8		0		0		0		0		0		0		0		0		0		0
Hernádkak	98		Inhumation	Early		0				0		0		0		0		0	2	16		0		0		0	1	8		0		0		0		0		0		0		0		0		0		0
Hernádkak	99		Inhumation	Early		0				0		0		0		0		0		0		0		0		0		0		0		0		0		0		0		0		0		0		0		0
Hernádkak	100		Inhumation	Early		0				0		0		0		0		0		0		0		0		0		0		0		0		0		0		0		0		0		0		0		0
Hernádkak	101		Inhumation	Early		0				0		0		0		0		0		0		0		0		0		0		0		0		0		0		0		0		0		0		0		0
Hernádkak	102		Inhumation	Early		0				0		0		0		0		0		0		0		0		0	2	16		0		0		0		0		0		0		0		0		0		0
Hernádkak	103		Inhumation	Early		0				0		0		0		0		0		0		0		0		0		0		0		0		0		0		0		0		0		0		0		0
Hernádkak	104		Inhumation	Early		0				0		0		0		0		0		0		0		0		0		0		0		0		0		0		0		0		0		0		0		0
Hernádkak	105		Inhumation	Early		0				0		0	1	15		0		0	7	56		0		0		0	2	16		0		0		0		0		0		0		0		0		0		0
Hernádkak	106		Inhumation	Early		0				0		0		0		0		0		0		0		0		0		0		0		0		0		0		0		0		0		0		0		0
Hernádkak	107		Inhumation	Early		0				0		0		0		0		0		0		0		0		0		0		0		0		0		0		0		0		0		0		0		0
Hernádkak	108		Inhumation	Early		0				0		0		0		0		0	6	48		0		0		0	2	16		0		0		0		0		0		0		0		0		0		0
Hernádkak	109		Inhumation	Early		0				0		0		0		0		0		0		0		0		0		0		0		0		0		0		0		0		0		0		0		0
Hernádkak	110		Inhumation	Early		0				0		0		0		0	8	8	7	56		0		0		0	2	16		0		0		0		0		0		0		0		0		0		0
Hernádkak	111		Inhumation	Early		0				0		0		0		0		0	3	24		0		0		0		0		0		0		0		0		0		0		0		0		0		0
Hernádkak	112		Inhumation	Early		0				0		0		0		0		0		0		0		0		0		0		0		0		0		0		0		0		0		0		0		0
Hernádkak	113		Inhumation	Early		0				0		0		0		0		0		0		0		0		0		0		0		0		0		0		0		0		0		0		0		0
Hernádkak	114		Inhumation	Early		0				0		0		0		0		0		0		0		0		0		0		0		0		0		0		0		0		0		0		0		0
Hernádkak	115		Inhumation	Early		0				0		0		0		0		0		0		0		0		0		0		0		0		0		0		0		0		0		0		0		0
Hernádkak	116		Inhumation	Early		0				0		0		0		0		0		0		0		0		0		0		0		0		0		0		0		0		0		0		0		0
Hernádkak	117		Inhumation	Early		0				0		0		0		0		0		0		0		0		0		0		0		0		0		0		0		0		0		0		0		0
Hernádkak	118		Inhumation	Early		0				0		0		0		0		0		0		0		0		0		0		0		0		0		0		0		0		0		0		0		0
Hernádkak	119		Inhumation	Early		0				0		0		0		0		0		0		0		0		0		0		0		0		0		0		0		0		0		0		0		0
Hernádkak	120		Inhumation	Early		0				0		0		0		0		0		0		0		0		0		0		0		0		0		0		0		0		0		0		0		0
Hernádkak	121		Inhumation	Early		0				0		0		0		0		0		0		0		0		0		0	1	13		0		0		0		0		0		0		0		0		0
Hernádkak	122		Inhumation	Early		0				0	1	96		0		0		0		0		0		0		0		0		0		0		0		0		0		0		0		0		0		0
Hernádkak	123		Inhumation	Early		0				0		0		0		0		0		0		0		0		0		0		0		0		0		0		0		0		0		0		0		0
Hernádkak	124		Inhumation	Early		0				0		0		0		0		0	4	32		0		0		0		0		0		0		0		0		0		0		0		0		0		0
Hernádkak	125		Inhumation	Early		0			1	360		0		0		0		0		0		0		0		0		0		0		0		0		0		0		0		0		0	1	21		0
Hernádkak	126		Inhumation	Early		0				0		0		0		0		0		0		0		0		0		0	6	78		0		0		0		0		0		0		0		0		0
Hernádkak	127		Inhumation	Early		0				0		0		0		0		0	19	152		0		0		0	1	8		0		0		0		0		0		0		0		0		0		0
Hernádkak	128		Inhumation	Early		0				0		0		0		0		0		0		0		0		0		0		0		0		0		0		0		0		0		0		0		0
Hernádkak	129		Inhumation	Early		0				0		0		0		0		0		0		0		0		0	1	8	4	52		0		0		0		0		0		0		0		0		0
Hernádkak	130		Inhumation	Early		0				0		0		0		0		0		0		0		0		0		0	2	26		0		0		0		0		0		0		0		0		0
Hernádkak	131		Inhumation	Early		0				0		0		0		0		0		0		0		0		0		0		0		0		0		0		0		0		0		0		0		0
Pir	1		Inhumation	Midddle		0				0		0		0		0		0		0		0		0		0		0		0		0		0		0		0		0		0		0		0		0
Pir	2		Inhumation	Midddle		0				0		0		0		0		0		0		0		0		0	1	8		0		0		0		0		0		0		0		0		0		0
Pir	3		Inhumation	Midddle		0				0		0		0		0		0		0		0		0		0		0		0		0		0		0		0		0		0		0		0		0
Pir	4		Inhumation	Midddle		0				0		0		0		0		0		0		0		0		0		0		0		0		0		0		0		0		0		0		0		0
Pir	5		Inhumation	Midddle		0				0		0		0		0		0		0		0		0		0		0		0		0		0		0		0		0		0		0		0		0
Pir	6		Inhumation	Midddle		0				0		0		0		0		0		0		0		0		0		0		0		0		0		0		0		0		0		0		0		0
Pir	7		Inhumation	Midddle		0				0		0		0		0		0		0		0		0		0		0		0		0		0		0		0		0		0		0		0		0
Pir	8		Inhumation	Midddle		0				0		0		0		0		0		0		0		0		0		0		0		0		0	1	1		0		0		0		0		0		0
Pir	10		Inhumation	Midddle		0				0		0		0		0		0		0		0		0		0		0		0		0		0		0		0		0		0		0		0		0
Pir	14		Inhumation	Midddle		0				0		0		0		0		0		0		0		0		0		0		0		0		0		0		0		0		0		0		0		0
Pir	15		Inhumation	Midddle		0				0		0		0		0		0		0		0		0		0		0		0		0		0		0		0		0		0		0		0		0
Pir	16		Inhumation	Midddle		0				0		0		0		0		0		0		0		0		0		0		0		0		0		0		0		0		0		0		0		0
Pir	17		Inhumation	Midddle		0				0		0		0		0		0		0		0		0		0		0		0		0		0		0		0		0		0		0		0		0
Pir	18		Inhumation	Midddle		0				0		0		0		0		0		0		0		0		0		0		0		0		0		0		0		0		0		0		0		0
Pir	19		Inhumation	Midddle	1	30				0		0		0		0		0		0		0		0		0		0		0		0		0		0		0		0		0		0		0		0
Pir	20		Inhumation	Midddle		0				0		0		0		0		0		0		0		0		0		0		0		0		0		0		0		0		0		0		0		0
Pir	21		Inhumation	Midddle		0				0		0		0		0		0		0		0		0		0		0		0		0		0		0		0		0		0		0		0		0
Pir	22		Inhumation	Midddle		0				0		0		0		0		0		0		0		0		0		0		0		0		0		0		0		0		0		0		0		0
Pir	25		Inhumation	Midddle		0				0		0		0		0		0		0		0		0		0		0		0		0		0		0		0		0		0		0		0		0
Pir	26		Inhumation	Midddle		0				0		0		0		0		0		0		0		0		0		0		0		0		0		0		0		0		0		0		0		0
Pir	27		Inhumation	Midddle		0				0		0		0		0		0		0		0		0		0		0		0		0		0		0		0		0		0		0		0		0
Pir	28		Inhumation	Midddle		0				0		0		0		0		0		0		0		0		0		0		0		0		0		0		0		0		0		0		0		0
Pir	29		Inhumation	Midddle		0				0		0		0		0		0		0		0		0		0		0		0		0		0		0		0		0		0		0		0		0
Pir	30		Inhumation	Midddle		0				0		0		0		0		0		0		0		0		0		0		0		0		0		0		0		0		0		0		0		0
Pir	31		Cremation	Midddle		0				0		0		0		0		0		0		0		0		0		0		0		0		0		0		0		0		0		0		0		0
Stredna nad Bodrogom	3		Cremation	Middle		0				0		0		0		0		0		0		0		0		0		0		0		0		0		0		0		0		0		0		0		0
Stredna nad Bodrogom	4		Inhumation	Middle		0				0		0		0		0		0		0		0		0		0		0		0		0		0		0		0		0		0		0		0		0
Stredna nad Bodrogom	6		Inhumation	Middle		0				0		0		0		0		0		0		0		0		0		0		0		0		0		0		0		0		0		0		0		0
Stredna nad Bodrogom	8		Cremation	Middle		0				0		0		0		0		0		0		0		0		0		0		0		0		0		0		0		0		0		0		0		0
Stredna nad Bodrogom	9		Cremation	Middle		0				0		0		0		0		0		0		0		0		0		0		0		0		0		0		0		0		0		0		0		0
Stredna nad Bodrogom	10		Inhumation	Middle		0				0		0		0		0		0		0		0		0		0		0		0		0		0		0		0		0		0		0		0		0
Stredna nad Bodrogom	11		Cremation	Middle		0				0		0		0		0		0		0		0		0		0		0		0		0		0		0		0		0		0		0		0		0
Stredna nad Bodrogom	12		Cremation	Middle		0				0		0		0		0		0		0		0		0		0		0		0		0		0		0		0		0		0		0		0		0
Stredna nad Bodrogom	13		Inhumation	Middle		0				0		0		0		0		0		0		0		0		0		0		0		0		0		0		0		0		0		0		0		0
Stredna nad Bodrogom	15		Inhumation	Middle		0				0		0		0		0		0	1	8		0		0	1	5	1	8		0		0		0		0		0		0		0		0		0		0
Stredna nad Bodrogom	16		Cremation	Middle		0				0		0		0		0		0		0		0		0		0		0		0		0		0		0		0		0		0		0		0		0
Stredna nad Bodrogom	17		Inhumation	Middle		0				0		0		0		0		0		0		0		0		0		0		0		0		0		0		0		0		0		0		0		0
Stredna nad Bodrogom	18		Cremation	Middle		0				0		0		0		0		0		0		0		0		0		0		0		0		0		0		0		0		0		0		0		0
Stredna nad Bodrogom	22		Cremation	Middle		0				0		0		0		0		0		0		0		0		0		0		0		0		0		0		0		0		0		0		0		0
Stredna nad Bodrogom	24		Cremation	Middle		0				0		0		0		0		0		0		0		0		0		0		0		0		0		0		0		0		0		0		0		0
Stredna nad Bodrogom	25		Inhumation	Middle		0				0		0		0		0		0		0		0		0		0		0		0	2	26		0		0		0		0		0		0		0		0
Stredna nad Bodrogom	27		Inhumation	Middle		0				0		0		0		0		0		0		0		0		0		0		0		0		0		0		0		0		0		0		0		0
Stredna nad Bodrogom	28		Cremation	Middle		0				0		0		0		0		0		0		0		0		0		0		0		0		0		0		0		0		0		0		0		0
Stredna nad Bodrogom	29		Cremation	Middle		0				0		0		0		0		0		0		0		0		0		0		0		0		0		0		0		0		0		0		0		0
Stredna nad Bodrogom	31		Cremation	Middle		0				0		0		0		0		0		0		0		0		0		0		0		0		0		0		0		0		0		0		0		0
Stredna nad Bodrogom	33		Cremation	Middle		0				0		0		0		0		0		0		0		0		0		0		0		0		0		0		0		0		0		0		0		0
Stredna nad Bodrogom	35		Inhumation	Middle		0				0		0		0		0		0		0		0		0		0	2	16		0		0		0		0		0		0		0		0		0		0
Stredna nad Bodrogom	37		Cremation	Middle		0				0		0		0		0		0		0		0		0		0		0		0		0		0		0		0		0		0		0		0		0
Stredna nad Bodrogom	40		Cremation	Middle		0				0		0		0		0		0		0		0		0		0		0		0		0		0		0		0		0		0		0		0		0
Stredna nad Bodrogom	41		Cremation	Middle		0				0		0		0		0		0		0		0		0		0		0		0		0		0		0		0		0		0		0		0		0
Stredna nad Bodrogom	42		Cremation	Middle		0				0		0		0		0		0		0		0		0		0		0		0		0		0		0		0		0		0		0		0		0
Stredna nad Bodrogom	43		Inhumation	Middle		0				0		0		0		0		0		0		0		0		0		0		0		0		0		0		0		0		0		0		0		0
Stredna nad Bodrogom	44		Inhumation	Middle		0				0		0		0		0		0		0		0		0		0		0		0		0		0		0		0		0		0		0		0		0
Stredna nad Bodrogom	45		Inhumation	Middle		0				0		0		0		0		0	2	16		0		0		0		0		0		0		0		0		0		0		0		0		0		0
Stredna nad Bodrogom	47		Cremation	Middle		0				0		0		0		0		0		0		0		0		0		0		0		0		0		0		0		0		0		0		0		0
Stredna nad Bodrogom	48		Cremation	Middle		0				0		0		0		0		0		0		0		0		0		0		0		0		0		0		0		0		0		0		0		0
Stredna nad Bodrogom	49		Cremation	Middle		0				0		0		0		0		0	4	32		0		0		0		0		0		0		0		0		0		0		0		0		0		0
Stredna nad Bodrogom	50		Inhumation	Middle		0				0		0		0		0		0		0		0		0		0		0		0		0		0		0		0		0		0		0		0		0
Stredna nad Bodrogom	51		Cremation	Middle		0				0		0		0		0		0		0		0		0		0		0		0		0		0		0		0		0		0		0		0		0
Stredna nad Bodrogom	52		Inhumation	Middle		0				0		0		0		0		0		0		0		0		0		0		0		0		0		0		0		0		0		0		0		0
Stredna nad Bodrogom	54		Inhumation	Middle		0				0		0		0		0		0		0		0		0		0		0		0		0		0		0		0		0		0		0		0		0
Stredna nad Bodrogom	55		Inhumation	Middle		0				0		0		0		0		0		0		0		0		0		0		0		0		0		0		0		0		0		0		0		0
Stredna nad Bodrogom	56		Inhumation	Middle		0				0		0		0		0		0		0		0		0		0		0		0		0		0		0		0		0		0		0		0		0
Stredna nad Bodrogom	57		Cremation	Middle		0				0		0		0		0		0	3	24		0		0		0	1	8		0		0		0		0		0		0		0		0		0		0
Stredna nad Bodrogom	60		Cremation	Middle		0				0		0		0		0		0		0		0		0		0		0		0		0		0		0		0		0		0		0		0		0
Stredna nad Bodrogom	61		Cremation	Middle		0				0		0		0		0		0		0		0		0		0		0		0		0		0		0		0		0		0		0		0		0
Stredna nad Bodrogom	62		Cremation	Middle		0				0		0		0		0		0		0		0		0		0		0		0		0		0		0		0		0		0		0		0		0
Stredna nad Bodrogom	63		Cremation	Middle		0				0		0		0		0		0		0		0		0		0		0		0		0		0		0		0		0		0		0		0		0
Stredna nad Bodrogom	64		Cremation	Middle		0				0		0		0		0		0		0		0		0		0		0		0		0		0		0		0		0		0		0		0		0
Stredna nad Bodrogom	65		Cremation	Middle		0				0		0		0		0		0		0		0		0		0		0		0		0		0		0		0		0		0		0		0		0
Stredna nad Bodrogom	69		Cremation	Middle		0				0		0		0		0		0		0		0		0		0		0		0		0		0		0		0		0		0		0		0		0
Szöreg-C	1		Inhumation	Early		0				0		0		0		0		0		0		0		0		0	2	16		0		0		0		0		0	1	98	1	29		0		0		0
Szöreg-C	2		Inhumation	Early		0				0		0		0		0		0	3	24		0		0		0	1	8		0		0		0		0		0		0	2	58		0		0		0
Szöreg-C	3		Inhumation	Early		0				0		0		0		0		0		0		0		0		0		0		0		0		0		0		0		0		0		0		0		0
Szöreg-C	5		Inhumation	Early		0				0		0		0		0		0		0	1	8		0		0		0		0		0		0		0		0		0		0		0		0		0
Szöreg-C	6		Inhumation	Early		0				0		0		0		0		0		0		0		0		0		0		0		0		0		0		0		0		0		0		0		0
Szöreg-C	7		Inhumation	Early		0				0		0		0		0		0		0	6	48	1	10		0		0		0		0		0		0		0		0		0		0		0		0
Szöreg-C	9		Inhumation	Early		0				0		0		0		0		0		0		0		0		0		0		0		0		0		0		0		0		0		0		0		0
Szöreg-C	10		Inhumation	Early		0				0		0		0		0		0		0		0		0		0		0		0		0		0		0		0		0		0		0		0		0
Szöreg-C	11		Inhumation	Early		0				0		0		0		0		0		0		0		0		0		0		0		0		0		0		0		0	1	29		0		0		0
Szöreg-C	13		Inhumation	Early		0				0		0		0		0		0		0		0		0		0		0		0		0		0		0		0		0		0		0		0		0
Szöreg-C	16		Inhumation	Early		0				0		0		0		0		0		0		0		0		0		0		0		0		0		0		0		0		0		0		0		0
Szöreg-C	17		Inhumation	Early		0				0		0		0		0		0		0		0		0		0		0		0		0		0		0		0		0		0		0		0		0
Szöreg-C	20		Inhumation	Early		0				0		0		0		0		0		0		0		0		0		0		0		0		0		0		0		0		0		0		0		0
Szöreg-C	21		Inhumation	Early		0				0		0		0		0		0		0	11	88		0		0		0		0		0		0		0		0		0		0		0		0		0
Szöreg-C	23		Inhumation	Early		0				0		0		0		0		0		0		0		0		0		0		0		0		0		0		0		0	1	29		0		0		0
Szöreg-C	24		Inhumation	Early		0				0		0		0		0		0		0		0		0		0		0		0		0		0		0		0		0		0		0		0		0
Szöreg-C	26		Inhumation	Early		0				0		0		0		0		0		0		0		0		0		0		0		0		0		0		0		0		0		0		0		0
Szöreg-C	27		Inhumation	Early		0				0		0		0		0		0		0		0		0		0		0		0		0		0		0		0		0	1	29		0		0		0
Szöreg-C	29		Inhumation	Early		0				0		0		0		0		0		0		0		0		0		0		0		0		0		0		0		0		0		0		0		0
Szöreg-C	30		Inhumation	Middle		0				0		0		0		0		0		0		0		0		0		0		0		0		0		0		0		0		0		0		0		0
Szöreg-C	35		Inhumation	Early		0				0		0		0		0		0		0		0		0		0		0		0		0		0		0		0		0		0		0		0		0
Szöreg-C	36		Inhumation	Early		0				0		0		0		0		0		0		0		0		0		0		0		0		0		0		0		0		0		0		0		0
Szöreg-C	38		Inhumation	Early		0				0		0		0		0		0		0		0		0		0		0		0		0		0		0		0		0		0		0		0		0
Szöreg-C	41		Inhumation	Middle		0				0		0		0		0		0		0		0		0		0		0		0		0		0		0		0		0		0		0		0		0
Szöreg-C	42	c	Inhumation	Early		0				0		0		0		0		0	1	8		0		0		0	1	8		0		0		0		0		0		0		0		0		0		0
Szöreg-C	44		Inhumation	Middle		0				0		0		0		0		0		0	108	864		0		0		0		0		0		0		0		0		0		0		0		0		0
Szöreg-C	46		Inhumation	Early		0				0		0		0		0		0		0	9	72		0		0		0		0		0		0		0		0		0		0		0		0		0
Szöreg-C	50		Inhumation	Early		0				0		0		0		0		0		0		0		0		0		0		0		0		0		0		0		0		0		0		0		0
Szöreg-C	53		Inhumation	Early		0				0		0		0		0		0		0	7	56		0		0		0		0		0		0		0		0		0		0		0		0		0
Szöreg-C	56		Inhumation	Early		0				0		0		0		0		0		0		0		0		0		0		0		0		0		0		0		0		0		0		0		0
Szöreg-C	57		Inhumation	Early		0				0		0		0		0		0		0		0		0		0		0		0		0		0		0		0		0		0		0		0		0
Szöreg-C	58		Inhumation	Early		0				0		0		0		0		0		0		0		0		0		0		0		0		0		0		0		0		0		0		0		0
Szöreg-C	62		Inhumation	Early		0				0		0		0		0		0		0	1	8		0		0		0		0		0		0		0		0		0		0		0		0		0
Szöreg-C	64		Inhumation	Early		0				0		0		0		0		0		0		0		0		0		0		0		0		0		0		0		0		0		0		0		0	1
Szöreg-C	65		Inhumation	Early		0				0		0		0		0		0		0	1	8		0		0		0		0		0		0		0		0		0		0		0		0		0
Szöreg-C	66		Inhumation	Early	1	30				0		0		0		0		0		0		0		0		0		0		0		0		0		0		0		0		0		0		0		0
Szöreg-C	67		Inhumation	Early	1	30				0		0		0		0		0		0		0		0		0		0		0		0		0		0		0		0		0		0		0		0
Szöreg-C	68		Inhumation	Early		0				0		0		0		0		0		0		0		0		0		0		0		0		0		0		0		0		0		0		0		0
Szöreg-C	69		Inhumation	Early		0				0		0		0		0		0		0		0		0		0		0		0		0		0		0		0		0		0		0		0		0
Szöreg-C	70		Inhumation	Early		0				0		0		0		0		0		0		0		0		0		0		0		0		0		0		0		0		0		0		0		0
Szöreg-C	72		Inhumation	Middle		0				0		0		0		0		0		0		0		0		0		0		0		0		0		0		0		0		0		0		0		0
Szöreg-C	74		Inhumation	Early		0				0		0		0		0		0		0		0		0		0		0		0		0		0		0		0		0		0		0		0		0
Szöreg-C	76		Inhumation	Middle		0				0		0		0		0		0		0		0		0		0		0		0		0		0		0		0		0		0		0		0		0
Szöreg-C	77		Inhumation	Early		0				0		0		0		0		0		0		0		0		0	1	8		0		0		0		0		0		0	1	29		0		0		0
Szöreg-C	78		Inhumation	Early		0				0		0		0		0		0		0		0		0		0		0		0		0		0		0		0		0		0		0		0		0
Szöreg-C	79		Inhumation	Middle		0				0		0		0		0		0		0		0		0		0		0		0		0		0		0		0		0		0		0		0		0
Szöreg-C	80		Inhumation	Early		0				0		0		0		0		0		0		0		0		0		0		0		0		0		0		0		0		0		0		0		0
Szöreg-C	85		Inhumation	Middle		0				0		0		0		0		0		0		0		0		0		0		0		0		0		0		0		0		0		0		0		0
Szöreg-C	86		Inhumation	Early		0				0		0		0		0		0		0		0		0		0		0		0		0		0		0		0		0		0		0		0		0
Szöreg-C	87		Inhumation	Early		0				0		0		0		0		0		0		0		0		0		0		0		0		0		0		0		0		0		0		0		0
Szöreg-C	88		Inhumation	Early		0				0		0		0		0		0		0		0		0		0		0		0		0		0		0		0		0		0		0		0		0
Szöreg-C	91		Inhumation	Early		0				0		0		0		0		0		0		0		0		0		0		0		0		0		0		0		0		0		0		0		0
Szöreg-C	93		Inhumation	Early		0				0		0		0		0		0		0		0		0		0		0		0		0		0		0		0		0		0		0		0		0
Szöreg-C	95		Inhumation	Middle		0				0		0		0		0		0		0		0		0		0	2	16		0		0		0		0		0		0		0		0		0		0
Szöreg-C	96		Inhumation	Middle		0				0		0		0		0		0		0		0		0		0		0		0		0		0		0		0		0		0		0		0		0
Szöreg-C	98		Inhumation	Early		0				0		0		0		0		0		0		0		0		0		0		0		0		0		0		0		0		0		0		0		0
Szöreg-C	99		Inhumation	Middle		0				0		0		0		0		0		0		0		0		0		0		0		0		0		0		0		0		0		0		0		0
Szöreg-C	100		Inhumation	Early		0				0		0		0		0		0		0		0		0		0		0		0		0		0		0		0		0		0		0		0		0
Szöreg-C	101		Inhumation	Middle		0				0		0		0		0		0		0		0		0		0		0		0		0		0		0		0		0		0		0		0		0
Szöreg-C	102		Inhumation	Early		0				0		0		0		0		0		0		0		0		0		0		0		0		0		0		0		0		0		0		0		0
Szöreg-C	103		Inhumation	Early		0				0		0		0		0		0		0		0		0		0		0		0		0		0		0		0		0		0		0		0		0
Szöreg-C	105		Inhumation	Early		0				0		0		0		0		0		0	7	56		0		0		0		0		0		0		0		0		0		0		0		0		0
Szöreg-C	106		Inhumation	Early		0				0		0		0		0		0		0		0		0		0		0		0		0		0		0		0		0		0		0		0		0
Szöreg-C	109		Inhumation	Early		0				0		0		0		0		0		0	1	8		0		0	1	8		0		0		0		0		0		0	1	29		0		0		0
Szöreg-C	111		Inhumation	Early		0				0		0		0		0		0		0		0		0		0		0		0		0		0		0		0		0		0		0		0		0
Szöreg-C	112		Inhumation	Middle		0				0		0		0		0		0		0		0		0		0		0		0		0		0		0		0		0		0		0		0		0
Szöreg-C	114		Inhumation	Early		0				0		0		0		0		0		0	9	72		0		0		0		0		0		0		0		0		0		0		0		0		0
Szöreg-C	117		Inhumation	Early		0				0		0		0		0		0		0		0		0		0		0		0		0		0		0		0		0		0		0		0		0
Szöreg-C	118		Inhumation	Early		0				0		0		0		0		0		0		0		0		0		0		0		0		0		0		0		0		0		0		0		0
Szöreg-C	120		Inhumation	Early		0				0		0		0		0		0		0		0		0		0		0		0		0		0		0		0		0		0		0		0		0
Szöreg-C	121		Inhumation	Early		0				0		0		0		0		0		0		0		0		0		0		0		0		0		0		0		0		0		0		0		0
Szöreg-C	122		Inhumation	Early		0				0		0		0		0		0		0		0		0		0		0		0		0		0		0		0		0		0		0		0		0
Szöreg-C	123		Inhumation	Middle - Foreign		0				0		0		0		0		0		0		0		0		0		0		0		0		0		0		0		0		0		0		0		0
Szöreg-C	124		Inhumation	Middle		0				0		0		0		0		0		0		0		0		0		0		0		0		0		0		0		0		0		0		0		0
Szöreg-C	125		Inhumation	Middle		0				0		0		0		0		0		0		0		0		0	1	8		0		0		0		0		0		0		0		0		0		0
Szöreg-C	126		Inhumation	Early		0				0		0		0		0		0		0		0		0		0		0	1	13		0		0		0		0		0		0		0		0		0
Szöreg-C	127		Inhumation	Early		0				0		0		0		0		0		0		0		0		0		0		0		0		0		0		0		0		0		0		0		0
Szöreg-C	129		Inhumation	Early		0				0		0		0		0		0		0		0		0		0		0		0		0		0		0		0		0		0		0		0		0
Szöreg-C	130		Inhumation	Middle		0				0		0		0		0		0		0		0		0		0	1	8		0		0		0		0		0		0		0		0		0		0
Szöreg-C	131		Inhumation	Middle		0				0		0		0		0		0		0		0		0		0		0		0		0		0		0		0		0		0		0		0		0
Szöreg-C	133		Inhumation	Middle		0				0		0		0		0		0		0		0		0		0		0		0		0		0		0		0		0		0		0		0		0
Szöreg-C	134		Inhumation	Early		0				0		0		0		0		0		0		0		0		0		0		0		0		0		0		0		0		0		0		0		0
Szöreg-C	135		Inhumation	Early		0				0		0		0		0		0		0		0		0		0		0		0		0		0		0		0		0		0		0		0		0
Szöreg-C	136		Inhumation	Early		0				0		0		0		0		0		0		0		0		0		0		0		0		0		0		0		0		0		0		0		0
Szöreg-C	137		Inhumation	Early	1	30				0		0		0		0		0		0		0		0		0		0		0		0		0		0		0		0		0		0		0		0
Szöreg-C	138		Inhumation	Early		0				0		0		0		0		0		0		0		0		0		0		0		0		0		0		0		0		0		0		0		0
Szöreg-C	139		Inhumation	Early		0				0		0		0		0		0		0		0		0		0		0		0		0		0		0		0		0		0		0		0		0
Szöreg-C	140		Inhumation	Early		0				0		0		0		0		0		0		0		0		0		0		0		0		0		0		0		0		0		0		0		0
Szöreg-C	141		Inhumation	Early		0				0		0		0		0		0		0	16	128		0	1	5		0		0		0		0		0		0		0		0		0		0		0
Szöreg-C	142		Inhumation	Early		0				0		0		0		0		0		0		0		0		0		0		0		0		0		0		0		0		0		0		0		0
Szöreg-C	143		Inhumation	Middle		0				0		0		0		0		0		0		0		0		0		0		0		0		0		0		0		0		0		0		0		0
Szöreg-C	144		Inhumation	Middle		0				0		0		0		0		0		0		0		0		0		0		0		0		0		0		0		0		0		0		0		0
Szöreg-C	145		Inhumation	Early		0				0		0		0		0		0		0		0		0		0		0		0		0		0		0		0		0		0		0		0		0
Szöreg-C	146		Inhumation	Early		0				0		0		0		0		0		0		0		0		0		0		0		0		0		0		0		0		0		0		0		0
Szöreg-C	147		Inhumation	Middle		0				0		0		0		0		0		0		0		0		0		0		0		0		0		0		0		0		0		0		0		0
Szöreg-C	148		Inhumation	Early		0				0		0		0		0		0		0		0		0		0		0		0		0		0		0		0		0		0		0		0		0
Szöreg-C	149		Inhumation	Early		0				0		0		0		0		0		0		0		0		0		0		0		0		0		0		0		0		0		0		0		0
Szöreg-C	150		Inhumation	Early		0				0		0		0		0		0		0		0		0		0		0		0		0		0		0		0		0		0		0		0		0
Szöreg-C	151		Inhumation	Early		0				0		0		0		0		0		0		0		0		0		0		0		0		0		0		0		0		0		0		0		0
Szöreg-C	156		Inhumation	Middle		0				0		0		0		0		0		0		0		0		0		0		0		0		0		0		0		0		0		0		0		0
Szöreg-C	157		Inhumation	Early		0				0		0		0		0		0		0		0		0		0		0		0		0		0		0		0		0		0		0		0		0
Szöreg-C	161		Inhumation	Early		0				0		0		0		0		0		0		0		0		0		0		0		0		0		0		0		0		0		0		0		0
Szöreg-C	162		Inhumation	Early		0				0		0		0		0		0		0	1	8		0	2	10		0		0		0		0		0		0		0		0		0		0		0
Szöreg-C	164		Inhumation	Middle		0				0		0		0		0		0		0		0		0		0		0		0		0		0		0		0		0		0		0		0		0
Szöreg-C	165		Inhumation	Middle		0				0		0		0		0		0		0		0		0		0		0		0		0		0		0		0		0		0		0		0		0
Szöreg-C	166		Inhumation	Early		0				0		0		0		0		0		0		0		0		0		0		0		0		0		0		0		0		0		0		0		0
Szöreg-C	167		Inhumation	Early		0				0		0		0		0		0		0		0		0		0		0		0		0		0		0		0		0		0		0		0		0
Szöreg-C	168		Inhumation	Early		0				0		0		0		0		0		0		0		0		0		0		0		0		0		0		0		0		0		0		0		0
Szöreg-C	169		Cremation	Middle		0				0		0		0		0		0		0		0		0		0		0		0		0		0		0		0		0		0		0		0		0
Szöreg-C	171		Inhumation	Early		0				0		0		0		0		0		0		0		0		0		0		0		0		0		0		0		0		0		0		0		0
Szöreg-C	172		Inhumation	Early		0				0		0		0		0		0		0		0		0		0		0		0		0		0		0		0		0		0		0		0		0
Szöreg-C	175		Inhumation	Early		0				0		0		0		0		0		0		0		0		0		0		0		0		0		0		0		0		0		0		0		0
Szöreg-C	177		Inhumation	Middle		0				0		0		0		0		0		0		0		0		0		0		0		0		0		0		0		0	1	29		0		0		0
Szöreg-C	178		Inhumation	Early		0				0		0		0		0		0		0		0		0		0		0		0		0		0		0		0		0		0		0		0		0
Szöreg-C	179		Inhumation	Early - Foreign		0				0		0		0		0		0		0		0		0		0		0		0		0		0		0		0		0		0		0		0		0
Szöreg-C	182		Inhumation	Early		0				0		0		0		0		0		0		0		0		0		0		0		0		0		0		0		0		0		0		0		0
Szöreg-C	183		Inhumation	Middle		0				0		0		0		0		0		0		0		0		0		0		0		0		0		0		0		0		0		0		0		0
Szöreg-C	184		Cremation	Early		0				0		0		0		0		0		0		0		0		0		0		0		0		0		0		0		0		0		0		0		0
Szöreg-C	190		Inhumation	Middle		0				0		0		0		0		0		0		0		0		0		0		0		0		0		0		0		0	1	29		0		0		0
Szöreg-C	194		Inhumation	Early		0				0		0		0		0		0		0		0		0		0		0		0		0		0		0		0		0		0		0		0		0
Szöreg-C	197		Inhumation	Early		0				0		0		0		0		0		0	1	8		0		0		0		0		0		0		0		0		0		0		0		0		0
Szöreg-C	198		Inhumation	Early		0				0		0		0		0		0		0		0		0		0		0		0		0		0		0		0		0		0		0		0		0
Szöreg-C	199		Inhumation	Early		0				0		0		0		0		0		0		0		0		0		0		0		0		0		0		0		0		0		0		0		0
Szöreg-C	200		Inhumation	Early		0				0		0		0		0		0		0		0		0		0		0		0		0		0		0		0		0		0		0		0		0
Szöreg-C	201		Inhumation	Early		0				0		0		0		0		0		0		0		0		0		0		0		0		0		0		0		0		0		0		0		0
Szöreg-C	208		Inhumation	Early		0				0		0		0		0		0		0		0		0		0		0		0		0		0		0		0		0		0		0		0		0
Szöreg-C	211		Inhumation	Early		0				0		0		0		0		0		0		0		0		0	2	16		0		0		0		0		0		0	1	29		0		0		0
Szöreg-C	212		Inhumation	Early		0				0		0		0		0		0		0		0		0		0		0		0		0		0		0		0		0		0		0		0		0
Szöreg-C	214		Inhumation	Middle		0				0		0		0		0		0		0		0		0		0		0		0		0		0		0		0		0		0		0		0		0
Szöreg-C	215		Inhumation	Middle		0				0		0		0		0		0		0		0		0		0	1	8		0		0		0		0		0		0		0		0		0		0
Szöreg-C	217		Inhumation	Early		0				0		0		0		0		0		0		0		0		0		0		0		0		0		0		0		0		0		0		0		0
Szöreg-C	221		Inhumation	Early		0				0		0		0		0		0		0	13	104	2	20	1	5	2	16		0		0		0		0		0		0		0		0		0		0
Szöreg-C	223		Inhumation	Middle		0				0		0		0		0		0		0		0		0		0		0		0		0		0		0		0		0		0		0		0		0
Szöreg-C	224		Inhumation	Early		0				0		0		0		0		0		0		0		0		0		0		0		0		0		0		0		0		0		0		0		0
Szöreg-C	225		Inhumation	Early		0				0		0		0		0		0		0		0		0		0		0		0		0		0		0		0		0		0		0		0		0
Szöreg-C	226		Inhumation	Early		0				0		0		0		0		0		0		0		0		0		0		0		0		0		0		0		0		0		0		0		0
Szöreg-C	227		Inhumation	Early		0				0		0		0		0		0		0		0		0		0		0		0		0		0		0		0		0		0		0		0		0
Szöreg-C	228		Inhumation	Early		0				0		0		0		0		0		0		0		0		0		0		0		0		0		0		0		0		0		0		0		0
Szöreg-C	229		Inhumation	Early		0				0		0		0		0		0		0		0		0		0		0		0		0		0		0		0		0		0		0		0		0
[truncated: 2 more columns]

## Sheet: Table S2
Artifact (source)	Artifact (study)	Context	Inventory ID	Weight	Site	Dating	Reference
Armring	Bracelet	Márki Hill hoard	24	26	Márki Hill	Late Bronze Age (Ha A)	Tarbay, 2017
Armring	Bracelet	Márki Hill hoard	25	38	Márki Hill	Late Bronze Age (Ha A)	Tarbay, 2017
Armring	Bracelet	Márki Hill hoard	26	23	Márki Hill	Late Bronze Age (Ha A)	Tarbay, 2017
Armring	Bracelet	Márki Hill hoard	27	29	Márki Hill	Late Bronze Age (Ha A)	Tarbay, 2017
Armring	Bracelet	Márki Hill hoard	28	42	Márki Hill	Late Bronze Age (Ha A)	Tarbay, 2017
Armring	Bracelet	Márki Hill hoard	29	38	Márki Hill	Late Bronze Age (Ha A)	Tarbay, 2017
Armring	Bracelet	Márki Hill hoard	30	37	Márki Hill	Late Bronze Age (Ha A)	Tarbay, 2017
Armring	Bracelet	Márki Hill hoard	31	31	Márki Hill	Late Bronze Age (Ha A)	Tarbay, 2017
Armring	Bracelet	Márki Hill hoard	32	14	Márki Hill	Late Bronze Age (Ha A)	Tarbay, 2017
Armring	Bracelet	Márki Hill hoard	33	22	Márki Hill	Late Bronze Age (Ha A)	Tarbay, 2017
Armring	Bracelet	Márki Hill hoard	34	35	Márki Hill	Late Bronze Age (Ha A)	Tarbay, 2017
Armring	Bracelet	Márki Hill hoard	35	18	Márki Hill	Late Bronze Age (Ha A)	Tarbay, 2017
Armring	Bracelet	Márki Hill hoard	36	40	Márki Hill	Late Bronze Age (Ha A)	Tarbay, 2017
Armring	Bracelet	Márki Hill hoard	37	18	Márki Hill	Late Bronze Age (Ha A)	Tarbay, 2017
Armring	Bracelet	Márki Hill hoard	38	34	Márki Hill	Late Bronze Age (Ha A)	Tarbay, 2017
Armring	Bracelet	Márki Hill hoard	39	66	Márki Hill	Late Bronze Age (Ha A)	Tarbay, 2017
Armring	Bracelet	Márki Hill hoard	40	39	Márki Hill	Late Bronze Age (Ha A)	Tarbay, 2017
Armring	Bracelet	Márki Hill hoard	54	6	Márki Hill	Late Bronze Age (Ha A1)	Tarbay, 2017
Armring	Bracelet	Stray find	1	9	Söjtör	Late Bronze Age (Ha A1)	Tarbay, 2017
Armring	Bracelet	Stray find	2	12	Söjtör	Late Bronze Age (Ha A1)	Tarbay, 2017
Bronze arm ring	Arm spiral	Grave 55	3	106.7	Nagycenk-Lapos-rét	c. 2100-1700/1600	Gömöri, et al., 2018
Bronze dagger	Dagger	Grave 55	6	27.2	Nagycenk-Lapos-rét	c. 2100-1700/1600	Gömöri, et al., 2018
Bronze dagger	Dagger	Grave 62	2	42.6	Nagycenk-Lapos-rét	c. 2100-1700/1600	Gömöri, et al., 2018
Bronze fragment	Unidentified	Stray find	4	4	Söjtör	Late Bronze Age (Ha A1)	Tarbay, 2017
Bronze hair ring	Ring	Grave 76	2	2.2	Nagycenk-Lapos-rét	c. 2100-1700/1600	Gömöri, et al., 2018
Bronze hair ring	Ring	Grave 76	3	2.8	Nagycenk-Lapos-rét	c. 2100-1700/1600	Gömöri, et al., 2018
Bronze head band (diadem)	Flattened sheet	Grave 77	1	10	Nagycenk-Lapos-rét	c. 2100-1700/1600	Gömöri, et al., 2018
Bronze neck ring	Torque	Grave 53	2	15.7	Nagycenk-Lapos-rét	c. 2100-1700/1600	Gömöri, et al., 2018
Bronze ring	Ring	Grave 53	5	0.5	Nagycenk-Lapos-rét	c. 2100-1700/1600	Gömöri, et al., 2018
Bronze spiral tubes	Tube	Grave 53	3	0.1	Nagycenk-Lapos-rét	c. 2100-1700/1600	Gömöri, et al., 2018
Button	Button	Márki Hill hoard		1	Márki Hill	Late Bronze Age (Ha A)	Tarbay, 2017
Copper arm spiral	Arm spiral	Grave 1	4	160	Nagycenk-Lapos-rét	c. 2100-1700/1600	Gömöri, et al., 2018
Copper Cypriot pin	Pin	Grave 1	1	15	Nagycenk-Lapos-rét	c. 2100-1700/1600	Gömöri, et al., 2018
Copper dagger	Dagger	Grave 1	5	29.3	Nagycenk-Lapos-rét	c. 2100-1700/1600	Gömöri, et al., 2018
Copper neck ring	Torque	Grave 1	2	121.3	Nagycenk-Lapos-rét	c. 2100-1700/1600	Gömöri, et al., 2018
Copper neck ring	Torque	Grave 1	3	137.6	Nagycenk-Lapos-rét	c. 2100-1700/1600	Gömöri, et al., 2018
Copper neck ring	Torque	Grave 54	1	179	Nagycenk-Lapos-rét	c. 2100-1700/1600	Gömöri, et al., 2018
Copper neck ring	Torque	Grave 55	2	177.5	Nagycenk-Lapos-rét	c. 2100-1700/1600	Gömöri, et al., 2018
Copper neck ring	Torque	Grave 62	1	148.7	Nagycenk-Lapos-rét	c. 2100-1700/1600	Gömöri, et al., 2018
Copper neck ring	Torque	Grave 79	1	357.8	Nagycenk-Lapos-rét	c. 2100-1700/1600	Gömöri, et al., 2018
Copper or bronze hair ring	Ring	Grave 56	13	4.1	Nagycenk-Lapos-rét	c. 2100-1700/1600	Gömöri, et al., 2018
Copper or bronze hair ring	Ring	Grave 76	5	2.6	Nagycenk-Lapos-rét	c. 2100-1700/1600	Gömöri, et al., 2018
Copper or bronze pin	Pin	Grave 61	2	6.2	Nagycenk-Lapos-rét	c. 2100-1700/1600	Gömöri, et al., 2018
Copper or bronze spiral arm ring	Arm spiral	Grave 53	6	13.7	Nagycenk-Lapos-rét	c. 2100-1700/1600	Gömöri, et al., 2018
Copper or bronze spiral arm ring	Arm spiral	Grave 61	1	161	Nagycenk-Lapos-rét	c. 2100-1700/1600	Gömöri, et al., 2018
Crescent-shaped pendant	Flat pendant	Zalaszabar hoard	1	3.4	Zalaszabar	RB A2b-2c	Honti and Kiss, 2013
Crescent-shaped pendant	Flat pendant	Zalaszabar hoard	2	3.5	Zalaszabar	RB A2b-2c	Honti and Kiss, 2013
Disc-headed pins	Pin	Zalaszabar hoard	1	4.7	Zalaszabar	RB A2b-2c	Honti and Kiss, 2013
Disc-headed pins	Pin	Zalaszabar hoard	2	13.2	Zalaszabar	RB A2b-2c	Honti and Kiss, 2013
Disc-headed pins	Pin	Zalaszabar hoard	3	6.8	Zalaszabar	RB A2b-2c	Honti and Kiss, 2013
Disc-shaped pendant	Flat disk pendant	Zalaszabar hoard	1	39.5	Zalaszabar	RB A2b-2c	Honti and Kiss, 2013
Disc-shaped pendant	Flat disk pendant	Zalaszabar hoard	2	41	Zalaszabar	RB A2b-2c	Honti and Kiss, 2013
Disc-shaped pendant	Flat disk pendant	Zalaszabar hoard	3	48.5	Zalaszabar	RB A2b-2c	Honti and Kiss, 2013
Disc-shaped pendant	Flat disk pendant	Zalaszabar hoard	4	34	Zalaszabar	RB A2b-2c	Honti and Kiss, 2013
Disc-shaped pendant	Flat disk pendant	Zalaszabar hoard	5	32.5	Zalaszabar	RB A2b-2c	Honti and Kiss, 2013
Disc-shaped pendant	Flat disk pendant	Zalaszabar hoard	6	30	Zalaszabar	RB A2b-2c	Honti and Kiss, 2013
Disc-shaped pendant	Flat disk pendant	Zalaszabar hoard	7	16	Zalaszabar	RB A2b-2c	Honti and Kiss, 2013
Disc-shaped pendant	Flat disk pendant	Zalaszabar hoard	8	21	Zalaszabar	RB A2b-2c	Honti and Kiss, 2013
Disc-shaped pendant	Flat disk pendant	Zalaszabar hoard	9	23	Zalaszabar	RB A2b-2c	Honti and Kiss, 2013
Disc-shaped pendant	Flat disk pendant	Zalaszabar hoard	10	21.8	Zalaszabar	RB A2b-2c	Honti and Kiss, 2013
Disc-shaped pendant	Flat disk pendant	Zalaszabar hoard	11	21	Zalaszabar	RB A2b-2c	Honti and Kiss, 2013
Double bronze tube	Spiral tube bead	Zalaszabar hoard	1	1.5	Zalaszabar	RB A2b-2c	Honti and Kiss, 2013
Flanged axe	Axe	Zalaszabar hoard	1	238	Zalaszabar	RB A2b-2c	Honti and Kiss, 2013
Flanged bronze axe	Axe	Grave 55	1	162.6	Nagycenk-Lapos-rét	c. 2100-1700/1600	Gömöri, et al., 2018
Folded sheet	Flattened sheet	Márki Hill hoard	52	77	Márki Hill	Late Bronze Age (Ha A)	Tarbay, 2017
Heart shaped pendant	Flat pendant	Zalaszabar hoard	1	9	Zalaszabar	RB A2b-2c	Honti and Kiss, 2013
Heart shaped pendant	Flat pendant	Zalaszabar hoard	2	7.5	Zalaszabar	RB A2b-2c	Honti and Kiss, 2013
Heart shaped pendant	Flat pendant	Zalaszabar hoard	3	5.5	Zalaszabar	RB A2b-2c	Honti and Kiss, 2013
Heart shaped pendant	Flat pendant	Zalaszabar hoard	4	4.5	Zalaszabar	RB A2b-2c	Honti and Kiss, 2013
Heart shaped pendant	Flat pendant	Zalaszabar hoard	5	5.5	Zalaszabar	RB A2b-2c	Honti and Kiss, 2013
Heart shaped pendant	Flat pendant	Zalaszabar hoard	6	4.5	Zalaszabar	RB A2b-2c	Honti and Kiss, 2013
Heart shaped pendant	Flat pendant	Zalaszabar hoard	7	6.2	Zalaszabar	RB A2b-2c	Honti and Kiss, 2013
Heart shaped pendant	Flat pendant	Zalaszabar hoard	8	4.5	Zalaszabar	RB A2b-2c	Honti and Kiss, 2013
Heart shaped pendant	Flat pendant	Zalaszabar hoard	9	4.5	Zalaszabar	RB A2b-2c	Honti and Kiss, 2013
Heart shaped pendant	Flat pendant	Zalaszabar hoard	10	2.5	Zalaszabar	RB A2b-2c	Honti and Kiss, 2013
Heart shaped pendant	Flat pendant	Zalaszabar hoard	11	3.5	Zalaszabar	RB A2b-2c	Honti and Kiss, 2013
Heart shaped pendant	Flat pendant	Zalaszabar hoard	12	2.5	Zalaszabar	RB A2b-2c	Honti and Kiss, 2013
Pin	Pin	Stray find	1	5	Söjtör	Late Bronze Age (Ha A1)	Tarbay, 2017
Ring	Ring	Márki Hill hoard	41	20	Márki Hill	Late Bronze Age (Ha A)	Tarbay, 2017
Ring	Ring	Márki Hill hoard	42	57	Márki Hill	Late Bronze Age (Ha A)	Tarbay, 2017
Small copper dagger	Dagger	Grave 1	6	20.9	Nagycenk-Lapos-rét	c. 2100-1700/1600	Gömöri, et al., 2018
Small copper or bronze armring	Arm spiral	Grave 78	1	12	Nagycenk-Lapos-rét	c. 2100-1700/1600	Gömöri, et al., 2018
Spearhead	Lance	Márki Hill hoard	2	135	Márki Hill	Late Bronze Age (Ha A)	Tarbay, 2017
Spearhead	Lance	Márki Hill hoard	3	55	Márki Hill	Late Bronze Age (Ha A)	Tarbay, 2017
Spearhead	Lance	Stray find	1	98	Nemeshetés	Late Bronze Age (Br D-Ha B1)	Tarbay, 2017
Spectacle spiral	Spectacle pendant	Zalaszabar hoard	1	13	Zalaszabar	RB A2b-2c	Honti and Kiss, 2013
Spectacle spiral	Spectacle pendant	Zalaszabar hoard	2	6.3	Zalaszabar	RB A2b-2c	Honti and Kiss, 2013
Spiral	Spiral	Márki Hill hoard	49	21	Márki Hill	Late Bronze Age (Ha A)	Tarbay, 2017
Spiral armring	Arm spiral	Zalaszabar hoard	1	175	Zalaszabar	RB A2b-2c	Honti and Kiss, 2013
Torcs	Torque	Márki Hill hoard	16	41	Márki Hill	Late Bronze Age (Ha A)	Tarbay, 2017
Torcs	Torque	Márki Hill hoard	17	48	Márki Hill	Late Bronze Age (Ha A)	Tarbay, 2017
Torcs	Torque	Márki Hill hoard	18	65	Márki Hill	Late Bronze Age (Ha A)	Tarbay, 2017
Torcs	Torque	Márki Hill hoard	19	43	Márki Hill	Late Bronze Age (Ha A)	Tarbay, 2017
Torcs	Torque	Márki Hill hoard	20	36	Márki Hill	Late Bronze Age (Ha A)	Tarbay, 2017
Torcs	Torque	Márki Hill hoard	21	88	Márki Hill	Late Bronze Age (Ha A)	Tarbay, 2017
Torcs	Torque	Márki Hill hoard	22	37	Márki Hill	Late Bronze Age (Ha A)	Tarbay, 2017
Torcs	Torque	Márki Hill hoard	23	58	Márki Hill	Late Bronze Age (Ha A)	Tarbay, 2017
Torcs	Torque	Stray find	3	11	Söjtör	Late Bronze Age (Ha A1)	Tarbay, 2017
Tube-bead	Spiral tube bead	Zalaszabar hoard	1	8.2	Zalaszabar	RB A2b-2c	Honti and Kiss, 2013
Tube-bead	Spiral tube bead	Zalaszabar hoard	2	11	Zalaszabar	RB A2b-2c	Honti and Kiss, 2013
Tube-bead	Spiral tube bead	Zalaszabar hoard	3	8.5	Zalaszabar	RB A2b-2c	Honti and Kiss, 2013
Tube-bead	Spiral tube bead	Zalaszabar hoard	4	9.3	Zalaszabar	RB A2b-2c	Honti and Kiss, 2013
Tube-bead	Spiral tube bead	Zalaszabar hoard	5	9	Zalaszabar	RB A2b-2c	Honti and Kiss, 2013
Tube-bead	Spiral tube bead	Zalaszabar hoard	6	10.1	Zalaszabar	RB A2b-2c	Honti and Kiss, 2013
Tube-bead	Spiral tube bead	Zalaszabar hoard	7	8.4	Zalaszabar	RB A2b-2c	Honti and Kiss, 2013
Tube-bead	Spiral tube bead	Zalaszabar hoard	8	8.3	Zalaszabar	RB A2b-2c	Honti and Kiss, 2013
Tube-bead	Spiral tube bead	Zalaszabar hoard	9	7.7	Zalaszabar	RB A2b-2c	Honti and Kiss, 2013
Tube-bead	Spiral tube bead	Zalaszabar hoard	10	9.5	Zalaszabar	RB A2b-2c	Honti and Kiss, 2013
Tube-bead	Spiral tube bead	Zalaszabar hoard	11	4	Zalaszabar	RB A2b-2c	Honti and Kiss, 2013
Winged axe	Axe	Stray find	2	680	Nemeshetés	Late Bronze Age (Ha A1)	Tarbay, 2017

## Sheet: Table S3
Node ID	POINT_X	POINT_Y	Elevation	Betweenness
492	450800	5250520	84	275510
311	485363	5279672	85	274435
499	440823	5.2227e+06	78	274433
491	454807	5.25435e+06	85	274380
490	461031	5257770	83	274351
489	467055	5259070	83	274320
315	471031	5.26518e+06	83	274287
500	435685	5216300	84	273207
166	436894	5211479	82	272895
167	444297	5.20872e+06	78	272812
168	439836	5.20562e+06	79	272727
171	434418	5197983	78	272460
172	429442	5195092	82	272367
173	427322	5.19054e+06	83	272272
174	423071	5188956	83	272175
176	425579	5.1854e+06	81	271975
177	429720	5178555	87	271872
310	490945	5.2759e+06	85	271872
178	432346	5178276	78	271767
309	491549	5.28045e+06	95	271767
308	498383	5.28136e+06	87	271660
307	499953	5.28539e+06	90	271552
312	479770	5.27928e+06	83	270166
314	474842	5263415	98	266018
313	477053	5271516	88	265954
493	453054	5.24489e+06	80	255022
494	457021	5.2417e+06	82	254980
495	457778	5.23404e+06	89	254938
496	453627	5.23012e+06	79	254913
497	447873	5.2326e+06	83	254905
498	447079	5.22636e+06	81	254905
367	504255	5.28865e+06	89	237738
295	508639	5317659	89	218064
296	517089	5317331	92	217455
297	524895	5.31771e+06	98	216976
298	533319	5322375	95	216495
299	531784	5331374	94	216408
368	504946	5.29349e+06	92	205819
163	436965	5175142	75	204233
100	441279	5170158	76	192036
99	447702	5170527	75	190767
98	447273	5.17477e+06	83	187813
153	463234	5.1869e+06	78	187333
97	452364	5178780	84	187237
96	455702	5.18185e+06	80	186661
152	463902	5193108	79	186367
95	461086	5.18384e+06	79	186085
151	468585	5.19637e+06	80	185772
369	507337	5.30039e+06	89	173966
364	509462	5303716	89	172123
365	511221	5310626	87	171929
370	510466	5.31325e+06	89	171681
104	435383	5153903	83	171028
182	439347	5148634	76	170388
183	441061	5142477	80	170249
184	438108	5.13808e+06	80	169600
185	438210	5.13453e+06	86	168951
186	444362	5129912	74	168301
821	539314	5.33597e+06	100	159759
822	546585	5.33773e+06	94	159144
823	553358	5.33629e+06	97	158542
824	561814	5340705	95	157976
825	570352	5344561	93	157441
826	578903	5.34877e+06	96	156916
827	581922	5.35744e+06	105	156391
829	592629	5.3613e+06	102	155976
828	588730	5.36195e+06	104	155876
1262	470695	5.20055e+06	79	155074
165	437314	5.17028e+06	78	153152
476	432962	5.166e+06	77	151346
475	431800	5157328	80	148028
162	436938	5177319	76	139344
54	445221	5.1234e+06	74	137330
55	449147	5121182	78	136180
169	437923	5.19962e+06	80	136036
170	435561	5203380	79	136036
179	434319	5174567	82	133229
1261	475194	5.20183e+06	81	126194
1260	476442	5.19981e+06	80	125487
1259	479915	5197230	81	124816
1258	483802	5197379	82	124149
1257	488278	5196692	81	123490
1256	493109	5.19663e+06	79	122842
1254	497484	5196434	79	122202
58	457895	5.11761e+06	79	115537
59	463650	5114512	82	114791
60	467338	5.11088e+06	82	114048
63	487097	5.10432e+06	89	113782
61	474513	5110299	84	113307
62	481155	5.11044e+06	86	112568
64	494065	5105042	92	105820
65	499770	5109602	102	103042
66	505241	5.11181e+06	98	101716
121	511760	5113041	109	98777.1
120	517284	5116052	103	97135.9
303	501434	5.30042e+06	91	96326.9
357	495243	5302639	93	95404.5
304	501200	5295689	89	95022
351	492001	5315296	102	94066.7
354	489337	5312803	101	93144.3
355	491225	5308475	96	92933.4
77	525317	5114314	111	91738.3
67	525657	5114524	107	88273.1
68	529765	5110905	107	87411.4
69	536930	5107528	125	86554.4
70	543918	5.10802e+06	119	85697.9
1264	502595	5197950	82	84036.4
454	443241	5125139	75	82987.9
72	549795	5.10628e+06	169	82732
187	441699	5126714	78	82598.9
78	557330	5.10655e+06	207	81855
1265	498331	5196868	79	81047.9
79	563988	5.10427e+06	130	80976
80	567342	5105729	132	80095
81	574925	5.10637e+06	137	79212
82	580491	5.10598e+06	261	78327
83	585760	5099051	181	77440
84	592857	5096480	218	76551
85	601626	5.09591e+06	234	75660
86	608664	5.09593e+06	157	74767
87	615020	5.09617e+06	340	73872
88	618249	5.08783e+06	164	72975
89	627289	5.08712e+06	169	72076
90	636143	5087453	174	71175
91	643241	5.08779e+06	180	70343
951	603974	5.35954e+06	103	69627.4
662	650861	5082937	185	68596
305	500641	5.29134e+06	89	66367.8
663	659179	5.07917e+06	189	66037
1263	507567	5202316	86	65180.6
43	511905	5.20362e+06	84	64453.6
164	435792	5.17458e+06	78	63576.5
899	597098	5355828	101	63498.7
410	452901	5123986	75	62860.3
900	599042	5.34886e+06	105	62731.7
409	459458	5.11869e+06	81	62569.8
901	600717	5348254	108	62046.9
289	489190	5.32765e+06	112	60667.5
664	668033	5080894	196	60207
288	489114	5.33342e+06	114	59728.6
660	670276	5.08279e+06	198	59339
1186	470863	5.20361e+06	81	59091.7
948	615828	5.35026e+06	106	58933
287	485478	5337859	117	58876
56	451165	5.12067e+06	78	58608.2
57	457183	5117897	77	57866.8
661	675775	5.08727e+06	199	57420
1184	473080	5206824	81	57232.1
887	596571	5364037	101	56727.4
657	682748	5.09094e+06	203	56543
1183	477601	5.20637e+06	80	56380.6
1015	530735	5.33856e+06	97	55577
1182	479796	5208059	79	55556.6
1016	537442	5.34439e+06	93	54927.4
1181	481238	5.21517e+06	81	54755.6
257	500567	5340841	116	54670.3
658	689232	5095934	210	54615
1017	543822	5351971	96	54419.9
947	619116	5.34391e+06	110	54348.3
1180	484653	5.21419e+06	81	53972.8
953	608342	5.35322e+06	104	53856.8
659	697321	5101280	214	53676
984	601434	5325127	109	53603.1
1179	486210	5.21802e+06	82	53210.2
656	698851	5101647	215	52787
1178	491659	5.21854e+06	81	52474.8
836	598399	5334290	113	51811.7
1014	561405	5.36695e+06	99	51787.5
1177	492656	5.22156e+06	80	51752.7
902	601257	5.33914e+06	105	51149.5
1176	495588	5.224e+06	83	51060.7
655	703355	5.10488e+06	320	50945
837	600460	5329993	106	50899.8
1175	498757	5.22626e+06	81	50408.9
995	496167	5.33495e+06	112	49767.2
923	628617	5.33483e+06	113	49733.7
1011	545894	5353133	100	48755
294	504718	5.31274e+06	91	48396.3
1012	553860	5.35869e+06	98	48230
654	707051	5.11333e+06	225	48047
1013	561103	5.36494e+06	98	47705
949	620802	5338582	113	47601
649	710609	5.11583e+06	232	46585
293	502799	5.31104e+06	91	46582.9
292	497124	5310680	95	46157.1
42	512054	5.19974e+06	83	44508.7
996	496428	5327465	108	44297.1
1290	547834	5109048	191	44198.5
41	517981	5.19768e+06	83	43630.6
1103	508494	5.2273e+06	82	43352.3
253	515798	5367499	148	43297.7
1174	502074	5227892	83	43108
40	523053	5194967	83	42795.7
888	602516	5362922	101	42659.4
39	529661	5195755	85	42375.4
236	517735	5.37205e+06	153	42357.5
71	549245	5106706	160	41955
870	567101	5371577	96	41910
830	592418	5.35628e+06	107	41744.7
286	484893	5.33786e+06	116	41716.2
35	502445	5.19364e+06	80	41542.5
285	478681	5.34097e+06	130	41060.7
284	474762	5.34449e+06	131	39933
1255	499138	5194173	81	39747.9
997	495756	5.31903e+06	102	38838.3
897	596499	5362929	100	38298.9
283	466761	5348128	134	37593
952	602580	5361856	102	37522.2
270	495007	5316501	104	37420.1
1165	506798	5196310	83	36350.8
350	488765	5323744	107	36281.2
1128	532643	5225778	90	36261.4
1166	509435	5.19281e+06	81	35441.1
1105	520839	5.2215e+06	84	35402.8
898	596363	5360708	101	35387.4
291	494201	5315589	100	34803
1104	516582	5.22432e+06	83	34774.7
1129	524147	5221826	84	34711.3
1167	514024	5.18676e+06	81	34558.3
1168	517508	5182770	83	34260.9
290	492776	5.31945e+06	101	34055
994	505154	5348365	126	33610.8
306	496619	5286102	87	33123
1108	540197	5229520	93	32897.2
260	510845	5355654	136	32842.5
1169	521973	5180316	84	32509.5
903	601730	5337562	104	31003.1
1170	529342	5175840	83	30925
835	596966	5.33688e+06	114	30559.4
282	461437	5348101	148	30540
254	514440	5358741	137	30185.9
269	494872	5324858	107	30021.5
1193	546977	5.2313e+06	91	29909.4
280	453532	5.3484e+06	146	29629
52	437152	5.12306e+06	75	29376.2
150	467237	5200590	79	29353.7
1538	605405	5.31645e+06	107	29050
188	439545	5.12352e+06	80	28927.1
1195	551538	5.23262e+06	95	28840.5
983	618659	5341668	113	28756
802	710790	5.12544e+06	231	28560
189	430959	5.11655e+06	74	28402.2
1092	560412	5235813	96	28270.9
1539	614314	5311909	109	28062
505	421882	5261019	88	27670
803	712979	5.13428e+06	395	27567
190	426327	5113496	72	27428.2
1540	622586	5.30673e+06	113	27074
149	542086	5169998	87	26785.5
102	439182	5158261	76	26771.7
101	440774	5.16354e+06	75	26610.2
1171	538043	5.17522e+06	88	26598.5
804	717127	5140595	251	26572
867	592805	5.36839e+06	98	26523.5
191	425436	5108326	73	26454.2
1163	550719	5.17031e+06	93	26202.3
103	435402	5.15397e+06	83	26104.1
1541	628343	5299583	118	26086
281	449093	5350218	154	25725
922	632212	5.33739e+06	128	25599
805	725730	5.14415e+06	258	25575
1053	571062	5.3791e+06	106	25575
192	426468	5102543	75	25480.2
1542	636469	5.29558e+06	120	25098
1054	574387	5383517	99	24719
193	428479	5.09937e+06	73	24646.6
747	730074	5.14637e+06	264	24639
950	619134	5343924	110	24157
1543	646044	5292903	122	24119
840	632113	5.33126e+06	116	23575
993	523265	5375865	160	23345.2
503	428601	5.27257e+06	90	23295
1544	655780	5291806	128	23149
268	494363	5333676	111	22814.1
841	639230	5328999	116	22572
36	504516	5189958	79	22411.7
1545	664897	5289891	135	22179
1292	600364	5315470	107	22071
842	647477	5.32745e+06	125	21567
919	638737	5.34708e+06	116	21567
508	430817	5238897	85	21550
37	507440	5187765	83	21499.9
1270	533484	5197154	87	21333.5
9	509211	5179993	85	21329.8
1	565350	5.17686e+06	106	21223.7
1546	674375	5.28763e+06	141	21209
1293	603353	5305986	108	21069
50	568170	5212780	116	20926.4
38	508852	5.18291e+06	82	20606.4
521	444505	5.25362e+06	81	20575
801	736957	5.15004e+06	287	20560
843	655809	5332732	139	20560
1314	679614	5.28031e+06	146	20529
200	525573	5.38328e+06	180	20516.7
2	579201	5181148	123	20498.3
871	575437	5.37277e+06	98	20351.9
1294	605619	5.29722e+06	108	20073
3	569938	5179316	111	19894.4
1269	539302	5.20079e+06	87	19846.5
1207	514686	5.20357e+06	82	19756.6
428	427825	5093157	74	19746.5
872	583862	5368701	100	19736.9
510	439567	5226314	84	19705
520	435005	5.25641e+06	85	19607
768	737953	5151702	271	19569
17	513107	5.17285e+06	82	19551
844	663058	5.3379e+06	378	19551
256	503480	5.34347e+06	120	19195.8
504	423598	5264461	88	19127
519	433151	5265048	91	19127
126	533162	5191660	84	19110.7
1295	610222	5.28986e+06	116	19083
1268	546523	5.20502e+06	91	19044.5
429	429737	5089937	79	19000.3
1206	523157	5202849	83	18916.9
509	434418	5231270	84	18737
506	424785	5252835	87	18652
507	430647	5245914	84	18610
1006	480560	5.34797e+06	125	18602.5
845	667455	5.33758e+06	331	18572
18	517907	5.16804e+06	83	18540
1022	559437	5376472	100	18540
255	510360	5350071	133	18516.1
1267	552184	5210465	94	18268
430	429088	5086375	79	18256
1296	617962	5.28562e+06	114	18103
1205	531999	5.204e+06	86	18096.9
1266	559961	5.21456e+06	101	17899.8
905	613505	5332436	109	17653
19	524882	5.16562e+06	85	17527
800	744473	5152375	283	17527
1023	558454	5386332	103	17527
138	546305	5230205	91	17523.1
431	431866	5.07832e+06	75	17513.7
51	531431	5.20781e+06	86	17296.9
1297	626244	5281966	116	17133
432	432784	5075342	80	16773.4
49	534581	5213527	87	16584.2
771	748467	5.15194e+06	304	16560
20	532360	5.15935e+06	88	16512
532	412947	5260363	104	16512
650	719880	5117375	246	16512
1024	556695	5.39615e+06	104	16512
1005	480036	5.35557e+06	138	16333.9
1298	631157	5.27378e+06	126	16163
215	481136	5364647	142	15727
1007	484205	5.33968e+06	118	15526.6
651	724237	5.11756e+06	242	15521
21	538882	5152246	94	15495
533	404653	5.26494e+06	106	15495
1025	556229	5399083	107	15495
1432	675279	5331714	173	15495
353	486618	5.32139e+06	107	15473
1299	636496	5.26548e+06	138	15193
868	598602	5369662	107	14597.3
893	611604	5.36029e+06	103	14583.5
522	402441	5.26767e+06	106	14524
263	513267	5363150	144	14499.2
1300	636592	5258490	144	14493
22	544963	5.14455e+06	98	14476
599	448156	5359636	166	14476
1107	567120	5.23243e+06	100	14476
1433	682242	5.32477e+06	186	14476
234	518780	5374446	162	14406.8
1164	556689	5175167	99	14400
0	564601	5176726	105	13675
1194	540216	5229547	93	13659.7
194	525736	5383584	176	13658.3
127	540099	5.1878e+06	86	13631.4
426	435901	5.0733e+06	73	13499.6
1434	683416	5.32348e+06	191	13485
23	554257	5.14164e+06	99	13455
1106	576291	5.23254e+06	104	13455
906	615176	5.33061e+06	107	13137.1
918	643192	5345971	119	13024.6
113	452392	5.12316e+06	76	12568.8
233	517019	5.38366e+06	205	12526.7
958	620562	5.35326e+06	107	12479.5
143	586082	5233399	113	12459
24	563984	5142747	106	12432
1055	570501	5391911	104	12432
1547	730971	5124588	299	12432
415	487068	5.10207e+06	87	12332.8
831	593304	5351985	105	12060.9
849	614060	5.32657e+06	108	11836.1
114	456386	5129988	76	11661.6
25	573915	5.1433e+06	115	11407
799	757090	5150274	286	11407
1056	567710	5401062	113	11407
1154	579338	5181116	123	11407
1548	740672	5125919	290	11407
832	592684	5347644	107	11290.4
921	631731	5340582	131	11275
945	630867	5341759	126	11275
214	477423	5.36909e+06	146	11267.6
267	496948	5339937	115	11194.9
1237	572407	5210724	129	11017
416	479688	5099967	86	10915.3
115	463181	5.13098e+06	81	10885.9
833	594604	5.34517e+06	105	10529.7
128	547025	5.18356e+06	91	10482.8
791	764484	5.1536e+06	291	10401
681	744148	5.12727e+06	268	10396
26	582649	5139144	123	10380
1057	564171	5.40956e+06	125	10380
1073	583525	5.38567e+06	103	10380
1126	569464	5237530	98	10380
1153	584473	5175296	130	10380
213	482624	5375738	158	10324.8
195	525635	5.39316e+06	203	10101.5
425	439965	5077735	73	10078.5
232	517391	5.39294e+06	228	10031.2
417	475201	5.10178e+06	81	9941.35
834	594569	5.33989e+06	103	9796.24
1159	552809	5167369	95	9546.14
328	464645	5283835	94	9545.27
321	475819	5283618	89	9459.73
1315	676321	5.27224e+06	151	9449
196	523192	5.40148e+06	198	9384.83
212	490627	5.38068e+06	171	9384.54
584	444312	5350620	157	9369
1512	685096	5277672	154	9359
424	443098	5.08326e+06	74	9351.23
27	588066	5.13139e+06	137	9351
1021	545949	5.35643e+06	92	9351
1058	565583	5.4181e+06	144	9351
1074	590901	5383352	111	9351
1127	577472	5.23964e+06	109	9351
1152	590025	5.16955e+06	192	9351
1238	579724	5212686	140	9351
1463	692688	5.3204e+06	213	9351
889	602846	5362695	103	9349.32
330	479384	5279863	85	9342.73
904	608753	5.33351e+06	108	9337.68
979	607795	5.34496e+06	106	9296.78
502	470652	5.26576e+06	83	9179.27
860	618243	5.36739e+06	108	9010.97
418	469456	5100218	80	8967.47
423	447259	5.08924e+06	74	8959.02
861	625666	5367312	121	8878.08
1158	560286	5.1691e+06	97	8818.82
129	555161	5180781	96	8817.06
1143	587605	5.18158e+06	130	8654.01
981	611501	5334987	107	8601.9
1316	673589	5.26604e+06	159	8597
980	609844	5339533	107	8538.21
892	610715	5360687	105	8461.71
211	495773	5.38058e+06	180	8454.2
862	633142	5370369	135	8363.37
247	546287	5365288	114	8336
1059	569111	5420361	151	8335
1462	697604	5319458	219	8332
1151	597736	5170510	164	8321
28	596749	5130069	169	8320
197	523036	5409376	207	8320
342	485266	5.28466e+06	89	8320
1075	599929	5386464	270	8320
1196	581524	5244480	100	8320
1245	590645	5.23706e+06	116	8320
1301	635196	5248860	161	8320
1426	618353	5.32257e+06	109	8320
1191	533700	5.21777e+06	89	8176.08
501	468320	5.2748e+06	89	8170.77
419	463044	5.09826e+06	79	7993.55
1234	571618	5.21046e+06	127	7851.3
1102	509256	5.23201e+06	83	7574.16
112	478150	5137919	89	7420
1302	637438	5.24433e+06	167	7299
29	605314	5.12633e+06	335	7287
198	520420	5417197	296	7287
341	482670	5292322	91	7287
518	431325	5.27811e+06	94	7287
523	401039	5.27751e+06	113	7287
682	749936	5134281	277	7287
863	639176	5.37741e+06	266	7287
1026	556438	5408908	135	7287
1076	606277	5.3941e+06	334	7287
1197	585288	5.25124e+06	103	7287
1425	628220	5.32272e+06	117	7287
1517	693484	5.27307e+06	167	7287
615	448169	5359766	166	7246.5
130	562738	5177627	102	7182.05
420	456115	5095443	75	7054.84
962	615196	5.35782e+06	107	7053.21
329	467997	5.28441e+06	94	6977.73
343	480490	5.28067e+06	86	6891
865	602980	5371412	102	6655.88
116	465924	5.13735e+06	83	6623.3
1277	483022	5139201	91	6604.5
1101	512727	5230039	83	6579.48
137	547105	5.22961e+06	92	6538.65
920	641420	5.34673e+06	127	6511.52
968	614835	5.36254e+06	106	6511.33
990	520104	5395805	202	6394.83
1233	574911	5201962	184	6330.06
125	565031	5.17742e+06	107	6322.57
199	519225	5423734	271	6261
1077	610546	5398757	162	6260
859	645023	5381777	214	6257
30	612847	5.12778e+06	328	6252
517	440637	5281455	105	6252
524	400725	5287404	124	6252
683	758003	5138653	313	6252
819	771559	5.15989e+06	307	6252
1027	555362	5418278	146	6252
1040	552163	5.408e+06	115	6252
1198	593047	5254900	105	6252
1424	636547	5318212	116	6252
1518	692020	5264442	204	6252
614	447655	5.36947e+06	278	6240.5
1274	471047	5.13543e+06	86	6188.67
44	567506	5214697	116	6087.81
917	649875	5348021	121	6023.14
136	556392	5227240	95	6013.03
1187	503104	5224876	84	5889.67
110	470005	5139059	84	5867.9
1278	488189	5.13711e+06	92	5824.02
381	477522	5.34466e+06	133	5790.5
1100	515873	5.23711e+06	86	5602.14
944	648096	5353110	171	5499.44
124	567686	5.18444e+06	125	5498.57
846	605039	5.32451e+06	107	5495.66
989	519158	5403932	253	5461.33
1232	582510	5.19641e+06	299	5457.49
961	616166	5364745	107	5390.89
135	563250	5.22242e+06	103	5352.99
161	439537	5181338	78	5311.3
226	515322	5379297	200	5232.56
1188	508414	5222428	84	5220.3
1028	553746	5.42399e+06	171	5219
1519	695146	5.26458e+06	289	5219
31	620089	5123898	213	5215
433	434652	5070302	80	5215
516	442919	5.29028e+06	118	5215
525	401087	5297247	137	5215
569	421254	5.2415e+06	88	5215
575	394637	5.27335e+06	124	5215
620	435079	5347080	170	5215
684	765831	5.14262e+06	298	5215
820	776663	5168351	320	5215
1008	466578	5.34758e+06	135	5215
1041	548196	5.41682e+06	127	5215
1199	601148	5.2601e+06	107	5215
1321	674443	5.2562e+06	209	5215
1423	644909	5312952	120	5215
1534	707119	5.31951e+06	246	5215
597	448170	5359763	166	5175.5
847	609778	5.32441e+06	109	5093.28
1279	490564	5.13473e+06	91	5071.89
1284	516907	5120767	102	5016.4
928	647247	5.34895e+06	119	4978.85
48	537270	5.21463e+06	87	4850.99
839	626866	5330866	114	4787.1
273	494818	5.3386e+06	117	4786.13
1286	529290	5121000	110	4757.58
967	615671	5.36418e+06	111	4747.05
160	443141	5.18447e+06	80	4735.3
238	519843	5377531	173	4702.03
909	656266	5.3519e+06	129	4701.89
1099	517693	5.2323e+06	86	4699.33
123	575977	5.18852e+06	187	4692.58
1140	541755	5.19219e+06	89	4686.22
455	469131	5131943	84	4684.11
916	651660	5348763	125	4488.08
1303	643434	5252359	162	4424
1189	513293	5.21927e+06	83	4397.73
266	497789	5.34715e+06	149	4395.22
278	497569	5.36854e+06	200	4338.85
1280	497090	5.13336e+06	95	4327.55
1192	535598	5221329	89	4228.32
272	493288	5347778	127	4195.11
434	433982	5064793	73	4180
858	645836	5.38193e+06	246	4180
1064	570290	5422813	170	4179
203	529328	5.38908e+06	214	4177
374	461651	5.34011e+06	193	4176.5
32	624085	5.11565e+06	228	4176
515	441797	5299912	134	4176
526	401869	5307030	152	4176
555	517423	5411528	334	4176
570	411560	5.24189e+06	98	4176
576	385459	5277035	132	4176
621	429828	5.35502e+06	190	4176
685	775431	5145186	309	4176
707	656726	5070323	261	4176
777	777194	5171419	326	4176
1042	543040	5.42537e+06	144	4176
1200	608043	5.26701e+06	110	4176
1322	672897	5246322	174	4176
1422	653963	5.30979e+06	126	4176
1535	714002	5313328	259	4176
1239	580579	5212427	143	4162
159	444737	5.18592e+06	82	4159.3
598	451605	5.3689e+06	187	4149.5
982	614273	5335954	109	4137.47
301	508040	5307103	93	4075.97
300	508241	5.3087e+06	91	4054.97
326	456122	5.29485e+06	128	3999.31
346	481200	5294669	90	3997.39
47	544363	5217032	89	3986.08
896	614184	5360088	109	3978.78
850	618529	5.32863e+06	114	3945.28
122	583011	5.19486e+06	260	3905.3
1098	521554	5231817	84	3888.9
1287	531680	5124005	109	3885.7
1139	548593	5190758	91	3858.77
1276	463138	5.12172e+06	80	3730.39
966	611739	5363098	103	3712.26
1285	522951	5119738	103	3707.34
1109	517270	5.21709e+06	84	3668.74
977	622840	5.35728e+06	110	3662.31
851	623990	5.32667e+06	109	3661.84
1281	498168	5129180	94	3585.22
158	446677	5191917	83	3583.3
332	467425	5284808	95	3558.93
302	504516	5299616	88	3455.08
265	501820	5.35583e+06	158	3438.08
1304	651818	5.24906e+06	173	3436
5	528576	5.17286e+06	89	3408.89
331	462569	5288058	101	3354.17
970	601529	5.37059e+06	100	3291.15
46	552434	5217803	95	3168.12
107	451882	5168079	79	3155.13
1097	528994	5.23515e+06	87	3137.99
1082	611110	5407666	240	3137
1484	714578	5313293	264	3137
1249	589585	5213496	169	3136
12	605365	5165660	191	3135
33	633533	5116357	343	3135
219	499993	5.37923e+06	185	3135
246	543141	5.36732e+06	171	3135
481	419633	5100699	81	3135
514	439571	5.3093e+06	162	3135
527	409334	5312798	330	3135
571	403322	5.24721e+06	114	3135
577	378964	5283991	136	3135
596	452285	5370179	189	3135
610	451570	5.37172e+06	243	3135
622	424836	5.36327e+06	219	3135
686	785208	5.14496e+06	323	3135
708	656930	5060867	254	3135
772	754350	5159490	292	3135
954	624154	5.35317e+06	104	3135
972	611188	5.37326e+06	140	3135
1020	544419	5.3734e+06	133	3135
1029	550989	5.43306e+06	155	3135
1043	539002	5433955	352	3135
1201	616839	5269345	117	3135
1306	634599	5.23538e+06	297	3135
1323	671792	5236403	182	3135
1421	663436	5.30921e+06	131	3135
1523	696498	5.25636e+06	358	3135
1244	597460	5.24184e+06	129	3126
1246	599216	5240631	132	3126
1131	581380	5212202	146	3122
279	488358	5365295	212	3110.41
991	524935	5.38691e+06	178	3096.33
262	513243	5.36321e+06	145	3064.71
1288	536661	5119448	111	3028.7
421	449083	5.09171e+06	72	3022.03
1141	537006	5192138	87	3015.61
157	449322	5.19644e+06	81	3007.3
8	515375	5.17898e+06	82	2883.36
45	559043	5217449	98	2876.8
439	453367	5.08681e+06	76	2875
910	664097	5.35477e+06	152	2874.72
1275	467899	5.12621e+06	85	2860.88
935	647990	5.34955e+06	124	2849.55
1282	502643	5124069	98	2844.89
325	455643	5296193	131	2833.38
142	535184	5219674	91	2809.31
969	608724	5.36755e+06	120	2725.2
427	433784	5.0712e+06	74	2678.4
4	534935	5168357	87	2653.55
264	501050	5.3657e+06	266	2633.66
277	506469	5371542	279	2630.22
866	607893	5369826	101	2619.43
456	464065	5.1286e+06	80	2600.74
985	628474	5.36433e+06	124	2574.42
848	613830	5.32698e+06	109	2485.07
1096	536660	5.23714e+06	87	2448.08
1305	653399	5240520	251	2448
156	453375	5196571	83	2435.8
1146	591688	5.18281e+06	136	2432.52
261	510504	5.37164e+06	262	2406.01
241	514694	5349536	126	2400.17
445	459321	5094139	74	2335
1145	585991	5.1849e+06	206	2286.19
924	652607	5353961	143	2261.22
335	465791	5290613	107	2246.65
327	459173	5285570	102	2221.91
1289	540785	5.11523e+06	116	2172.38
7	518471	5.17737e+06	89	2109.25
1283	509760	5123049	99	2107.22
131	589444	5181503	132	2093.75
245	534882	5.36867e+06	189	2093
616	422226	5371953	260	2093
1420	673029	5.30752e+06	140	2093
324	452667	5.30546e+06	185	2092.5
11	610849	5.15746e+06	241	2092
34	635393	5115947	287	2092
144	592001	5.22758e+06	131	2092
218	504952	5.38624e+06	230	2092
252	541711	5382076	155	2092
275	496554	5.35658e+06	168	2092
320	471802	5289282	96	2092
384	453252	5.34734e+06	147	2092
479	431025	5164807	79	2092
482	412575	5104285	98	2092
513	433995	5.31698e+06	185	2092
528	417964	5.3161e+06	238	2092
554	517607	5411773	318	2092
559	520502	5425277	281	2092
560	514792	5432421	267	2092
568	431410	5.21385e+06	83	2092
572	395911	5.25388e+06	132	2092
578	378226	5293657	197	2092
585	438950	5359012	173	2092
594	455618	5375911	212	2092
609	447064	5380136	219	2092
687	794221	5.14919e+06	366	2092
709	655915	5051742	291	2092
748	725080	5.15468e+06	283	2092
773	759805	5167517	330	2092
792	774225	5.1523e+06	307	2092
815	780717	5180224	345	2092
955	633108	5.35023e+06	117	2092
973	614602	5.37783e+06	124	2092
1030	548428	5442650	326	2092
1044	535842	5442805	179	2092
1060	578031	5424160	182	2092
1068	570590	5.43251e+06	250	2092
1110	511554	5213450	83	2092
1135	530855	5.21639e+06	88	2092
1138	555251	5.19389e+06	99	2092
1202	624775	5265225	131	2092
1250	599070	5.2128e+06	199	2092
1307	642377	5231817	214	2092
1311	645935	5239645	183	2092
1324	668191	5.22743e+06	252	2092
1435	690809	5.33017e+06	248	2092
1524	703699	5256503	387	2092
13	601279	5168439	176	2091
1243	606564	5241609	157	2086
1247	605574	5235661	247	2086
462	601277	5167433	209	2082
414	493625	5101875	92	2053.48
907	622762	5.33282e+06	111	2048.05
1144	584442	5.19461e+06	224	2037.2
111	473992	5142651	87	2010.82
220	498849	5378110	180	2001.17
155	458180	5192387	81	1979.33
141	540750	5.22152e+06	91	1895.2
408	528741	5.11784e+06	107	1870.73
53	439968	5.12069e+06	78	1868.49
362	499936	5.29417e+06	88	1853.7
235	518718	5.37422e+06	161	1840.96
927	650505	5351474	128	1832.06
960	617275	5.36017e+06	107	1812.13
1095	541652	5.24216e+06	95	1780.39
334	459971	5297944	153	1762.44
154	460615	5189182	82	1743.53
345	475959	5.30063e+06	111	1742.69
894	617626	5.3607e+06	107	1695.81
474	433736	5150512	75	1686
202	531396	5.39776e+06	225	1569.5
936	657764	5.34964e+06	131	1557.89
869	616819	5367302	112	1545.7
376	476988	5338726	139	1485
1317	665907	5.26041e+06	167	1481
180	436044	5162825	86	1460.53
1320	657099	5237920	226	1460
339	482832	5.2981e+06	94	1392.32
443	461466	5.09102e+06	73	1359.67
228	505763	5377786	189	1347.95
259	508825	5359059	193	1336.41
147	536556	5.19562e+06	87	1260.25
340	482711	5.29239e+06	90	1215.67
963	601181	5.37059e+06	101	1174.09
74	515312	5110332	113	1126.06
1094	547541	5.24066e+06	94	1120.39
359	491970	5300215	93	1113.25
140	549241	5.22371e+06	94	1084.06
890	621195	5.36102e+06	109	1065.66
1133	589431	5211216	175	1053
1241	615488	5231705	258	1050
338	479672	5303952	112	1048
372	455724	5335974	287	1047.5
10	613475	5.14804e+06	288	1047
108	457113	5173489	78	1047
117	551894	5.11072e+06	227	1047
132	597347	5.18223e+06	156	1047
145	598024	5.21991e+06	205	1047
210	498588	5.38055e+06	188	1047
225	512763	5.38809e+06	268	1047
242	514338	5.3407e+06	208	1047
319	467295	5297198	124	1047
323	449870	5314819	273	1047
349	482378	5.32837e+06	141	1047
380	471701	5.35182e+06	149	1047
383	446551	5341336	164	1047
435	429347	5058326	73	1047
438	437694	5059134	73	1047
441	453381	5086606	75	1047
453	446871	5.1286e+06	76	1047
478	426433	5170330	85	1047
483	405130	5.10702e+06	100	1047
512	432374	5.32675e+06	324	1047
529	417942	5321456	266	1047
553	515265	5.42068e+06	384	1047
558	524926	5432325	277	1047
561	506860	5.43848e+06	385	1047
567	422385	5216665	87	1047
573	387386	5.25907e+06	159	1047
579	378612	5.30293e+06	205	1047
586	433744	5367374	200	1047
603	454714	5385275	247	1047
608	441995	5.38822e+06	259	1047
613	439512	5.37352e+06	221	1047
626	642228	5110852	392	1047
652	732680	5113530	375	1047
688	800870	5.15621e+06	363	1047
695	648474	5073951	266	1047
701	655509	5051708	303	1047
732	696109	5.11008e+06	252	1047
749	718737	5.16047e+06	302	1047
774	759942	5.17733e+06	323	1047
781	783178	5.18632e+06	360	1047
793	783727	5.15486e+06	322	1047
855	650401	5.38243e+06	344	1047
880	653789	5377496	336	1047
911	669974	5361710	215	1047
956	641474	5.35418e+06	125	1047
974	615097	5387516	357	1047
1031	546204	5452266	187	1047
1045	533089	5451984	203	1047
1061	587708	5425793	272	1047
1069	567490	5.44193e+06	222	1047
1078	619804	5397147	214	1047
1087	608178	5.41642e+06	235	1047
1111	506426	5209628	82	1047
1137	561193	5.19204e+06	127	1047
1147	594826	5191256	164	1047
1157	601352	5173215	177	1047
1172	525464	5212436	86	1047
1203	628597	5.25658e+06	227	1047
1236	573783	5.20795e+06	135	1047
1251	608456	5.21119e+06	229	1047
1308	642493	5.22405e+06	258	1047
1312	652938	5.2329e+06	218	1047
1325	663478	5218785	322	1047
1436	690553	5.33908e+06	318	1047
1443	672251	5.3457e+06	241	1047
1461	701632	5.32601e+06	272	1047
1485	718800	5307145	306	1047
1525	712069	5.25816e+06	380	1047
1532	752445	5122872	375	1047
1242	615854	5.24069e+06	145	1046
1248	611026	5.2303e+06	270	1046
373	461603	5340120	193	1045
1010	458618	5.33259e+06	292	1045
1093	552665	5239078	93	1027.28
73	511037	5109018	99	999.633
361	495488	5296556	93	972.221
473	433404	5.14505e+06	78	944.5
1162	537097	5167124	86	900.609
106	454038	5.16051e+06	80	871.5
75	519136	5111440	106	860.94
105	446919	5.161e+06	78	849.372
1004	510413	5.37918e+06	194	834.98
413	496583	5105581	92	810.427
895	617323	5.36047e+06	108	787.208
943	646424	5.35806e+06	277	782.583
1149	586766	5197206	261	708.206
412	501515	5.10678e+06	95	706.773
227	507998	5.37713e+06	190	699.73
986	636155	5367604	271	686.518
838	601572	5329009	116	680.254
6	522265	5171607	81	671.226
1271	533435	5197022	89	663.238
965	609169	5.36347e+06	104	651.089
1231	571550	5210960	126	636.996
378	470383	5342805	176	605
356	491323	5307775	95	547.898
360	492832	5296014	95	544.371
206	529445	5.38913e+06	215	522.5
908	627807	5.33335e+06	112	487.233
258	507218	5368375	245	486.637
1318	661467	5252130	186	479
1319	660960	5242200	193	472
964	606258	5366720	104	468.405
375	468845	5333345	291	461
1340	720089	5.22591e+06	232	454
959	622854	5355401	107	446.089
471	548656	5187751	91	445.217
181	436304	5.15888e+06	78	388.591
1150	589811	5187939	152	352
1384	720416	5216504	321	332
1383	720814	5.21676e+06	267	312
139	553750	5.22537e+06	95	310.647
472	437683	5.1435e+06	87	303.5
333	455036	5.30588e+06	237	298.599
148	538466	5195073	93	292.061
1341	729394	5.22954e+06	239	286
1342	734148	5.23056e+06	243	279
1339	713962	5230449	225	270
933	646202	5.36102e+06	282	268.067
939	662288	5349202	254	261.283
1338	706536	5.23648e+06	219	252
1160	547948	5166602	89	246.507
76	524736	5.11358e+06	115	245.529
1337	697161	5238702	210	244
1142	535704	5192298	87	233.455
1347	739528	5.23056e+06	371	232
469	552488	5.18438e+06	93	229.25
971	611591	5365876	107	225.423
444	453585	5.08684e+06	74	220.667
1351	743122	5232888	265	216
1389	714596	5.20856e+06	270	210
976	622548	5.35729e+06	110	200.895
1390	712489	5.20414e+06	271	188
240	517544	5.35879e+06	193	177
470	549344	5188053	93	163.167
1336	694180	5.2459e+06	234	160
1352	749664	5.22673e+06	278	160
387	531346	5.09558e+06	159	152
388	526754	5.08814e+06	115	150
363	500368	5292606	97	149.383
393	527913	5084645	107	144
392	532964	5.08938e+06	118	136
1353	751156	5221895	288	136
391	541212	5092949	203	132
1335	685558	5.2439e+06	198	132
404	532434	5.09941e+06	175	126
405	522948	5100416	139	114
390	547653	5092217	158	104
1161	541879	5164468	88	102.117
1334	677281	5.23891e+06	189	102
1385	727956	5.21013e+06	269	102
1000	523289	5385468	177	100.819
406	515187	5095203	108	100
411	506176	5.10718e+06	98	99.333
407	509417	5089191	104	84
231	520080	5395114	201	73.786
1333	675132	5230056	285	70
1386	733260	5202094	329	70
1391	703371	5.2059e+06	314	68
1395	711114	5.1997e+06	303	68
402	552385	5090209	178	66
488	506654	5092437	101	66
1134	533658	5.21455e+06	86	64.364
398	528422	5085018	122	46
399	552220	5.08876e+06	156	46
487	510245	5096590	114	46
1116	487671	5184535	85	38.433
1396	701453	5201821	325	38
1125	485679	5.18224e+06	82	37.5
1332	673830	5.22021e+06	315	36
1354	755805	5.21317e+06	300	36
1370	759735	5.21895e+06	375	36
1387	732036	5.19365e+06	310	36
1536	696554	5229870	348	36
891	625777	5365429	120	34.978
1124	492781	5.17825e+06	87	33.7
1123	498834	5.17118e+06	86	32
1272	476010	5.18311e+06	80	31.433
978	622513	5361110	136	30.753
94	481843	5.17969e+06	80	27.933
1117	479131	5184482	82	27.9
397	536031	5081658	156	24
400	555289	5079372	198	24
486	516005	5.10393e+06	122	24
1115	496972	5181739	85	23.3
1114	501695	5.17397e+06	85	22.367
1120	475772	5185787	82	21.367
377	465160	5.33517e+06	256	21
1122	504319	5163990	86	18.567
1119	471357	5185273	81	16.5
457	472058	5138437	84	11.5
230	517400	5397706	229	10.583
645	776816	5.12545e+06	317	9
93	482143	5.17909e+06	82	8
644	767839	5122622	307	8
646	786194	5127341	384	8
480	432672	5162702	76	6.857
1273	470156	5.18232e+06	83	6.633
640	790579	5.12671e+06	353	5
643	759054	5.11866e+06	293	5
1113	507066	5167222	83	4.633
237	518158	5.3868e+06	215	3.917
941	665995	5.35413e+06	321	3
92	490029	5176197	86	2.733
937	659458	5.3488e+06	159	2.675
765	739457	5.17862e+06	392	2
766	744410	5186753	354	2
358	489293	5.30178e+06	94	1.5
205	533526	5397319	245	1
16	613860	5.14654e+06	344	0
109	458887	5174179	77	0
119	551379	5.10931e+06	188	0
133	599974	5.19108e+06	295	0
146	598888	5.21795e+06	235	0
175	424237	5185812	78	0
201	531264	5407024	321	0
209	499122	5.38977e+06	293	0
217	505726	5386893	226	0
222	504488	5.38888e+06	251	0
243	514604	5.33397e+06	100	0
244	529857	5369971	355	0
249	534891	5.36907e+06	176	0
251	541677	5.38213e+06	155	0
271	489031	5.35538e+06	158	0
274	498110	5361587	262	0
276	499119	5360186	243	0
318	464055	5.30569e+06	225	0
322	448173	5.32407e+06	296	0
337	479580	5313713	178	0
344	474661	5310258	152	0
348	473011	5328807	350	0
352	480224	5.32253e+06	183	0
366	511276	5.31313e+06	88	0
371	447676	5332222	328	0
379	464733	5.35865e+06	310	0
382	438766	5.3425e+06	242	0
385	498983	5.29283e+06	90	0
386	539672	5.09987e+06	155	0
389	523754	5084573	110	0
394	541321	5.093e+06	207	0
395	526981	5.08407e+06	109	0
396	545122	5.08403e+06	246	0
401	556329	5076521	120	0
403	553568	5.09537e+06	239	0
422	448469	5091240	72	0
436	429628	5054955	73	0
437	445480	5063747	77	0
440	450419	5.07915e+06	74	0
442	466599	5093749	77	0
446	444961	5091442	74	0
447	446098	5092417	74	0
448	444213	5106440	75	0
449	442816	5109039	76	0
450	445285	5105985	73	0
451	441809	5.10852e+06	73	0
452	452466	5.13441e+06	77	0
464	670408	5.20319e+06	317	0
468	659844	5.19794e+06	376	0
477	422003	5176021	84	0
484	404348	5.10549e+06	98	0
485	525284	5.10682e+06	125	0
511	426742	5.33376e+06	285	0
530	415160	5.33079e+06	334	0
541	503893	5.41397e+06	390	0
543	487672	5.41998e+06	386	0
552	508421	5427160	340	0
557	524158	5.4419e+06	398	0
562	498106	5.44319e+06	369	0
566	413216	5220453	96	0
574	384071	5.26162e+06	172	0
580	377781	5308222	279	0
582	471265	5.3776e+06	397	0
587	429769	5376035	353	0
590	462716	5384943	255	0
592	457124	5.40079e+06	379	0
604	451723	5.39468e+06	340	0
607	433722	5393057	357	0
612	434029	5.38108e+06	376	0
617	423142	5381583	352	0
623	415555	5378348	353	0
627	646806	5119007	377	0
635	810264	5133665	391	0
641	799679	5.12928e+06	361	0
648	757471	5.11723e+06	288	0
653	741078	5108717	266	0
677	745868	5104022	341	0
678	740046	5.09653e+06	388	0
689	807332	5163643	399	0
693	644082	5097553	338	0
696	645325	5064826	379	0
710	647134	5046613	382	0
715	670786	5073738	265	0
719	685273	5.08133e+06	320	0
724	699826	5.09173e+06	253	0
733	686411	5.10799e+06	335	0
737	700622	5.1207e+06	330	0
750	709667	5.15715e+06	332	0
761	742154	5169755	388	0
763	749738	5.18448e+06	393	0
764	750084	5186017	373	0
767	746445	5.1933e+06	370	0
769	738161	5.16115e+06	327	0
775	760693	5187197	368	0
778	776426	5181101	367	0
794	790976	5.16123e+06	373	0
806	786301	5.19548e+06	392	0
856	651548	5.39086e+06	301	0
864	600968	5371025	102	0
881	654850	5377347	315	0
885	645863	5.3907e+06	376	0
912	666609	5.37028e+06	381	0
929	645671	5362663	265	0
942	654719	5343425	209	0
946	640015	5.34138e+06	119	0
957	642204	5354689	127	0
975	615090	5.38769e+06	376	0
988	515156	5.41278e+06	364	0
992	525052	5.38393e+06	172	0
999	513399	5395789	374	0
1003	512527	5.38922e+06	281	0
1019	540660	5.38524e+06	188	0
1032	540115	5460068	363	0
1036	558281	5432662	228	0
1046	525280	5458119	356	0
1062	592159	5.43264e+06	344	0
1065	577249	5429731	364	0
1070	565301	5451383	292	0
1079	628947	5393364	308	0
1083	617904	5.41277e+06	264	0
1088	614167	5422036	356	0
1112	504788	5.20973e+06	81	0
1118	468043	5189952	80	0
1121	509562	5.15658e+06	87	0
1130	587477	5.2068e+06	211	0
1132	595588	5206206	271	0
1136	570429	5.1933e+06	195	0
1148	592781	5198254	257	0
1156	607080	5180744	333	0
1173	524288	5.21158e+06	88	0
1185	472349	5.20876e+06	79	0
1190	514773	5.21851e+06	84	0
1204	628675	5251072	292	0
1235	580277	5201102	215	0
1240	624038	5.22998e+06	218	0
1252	616726	5.20706e+06	284	0
1291	554180	5.11796e+06	387	0
1309	641609	5.21502e+06	357	0
1313	653294	5225489	301	0
1326	655070	5.2138e+06	375	0
1331	671438	5.21056e+06	359	0
1343	738977	5236928	310	0
1350	742911	5.20403e+06	386	0
1355	762516	5205775	363	0
1358	749240	5240631	385	0
1360	755595	5252941	385	0
1364	762839	5.24217e+06	374	0
1365	763312	5.24219e+06	359	0
1371	766077	5.2262e+06	363	0
1388	730141	5188809	347	0
1392	695511	5211996	368	0
1397	692391	5.20541e+06	355	0
1399	680777	5.20688e+06	389	0
1400	708860	5190505	358	0
1402	696738	5.18543e+06	382	0
1427	682086	5.30375e+06	250	0
1429	682065	5.31084e+06	214	0
1437	689767	5348579	389	0
1444	680247	5351384	249	0
1460	706348	5334052	376	0
1468	722685	5.31642e+06	298	0
1490	725756	5301713	296	0
1492	741409	5290227	376	0
1496	740230	5.30267e+06	375	0
1497	743375	5.29786e+06	398	0
1513	694142	5281268	229	0
1520	704368	5.26732e+06	276	0
1526	720650	5.26026e+06	388	0
1533	756839	5125069	377	0
1537	690960	5.22961e+06	351	0
14	629464	5142732	1308	-999
15	620767	5140371	597	-999
118	555516	5.11405e+06	410	-999
134	604675	5.19279e+06	607	-999
204	537875	5.40602e+06	526	-999
207	482120	5391417	783	-999
208	490761	5.39357e+06	434	-999
216	509747	5.39317e+06	430	-999
221	501163	5.39673e+06	622	-999
223	503290	5.397e+06	553	-999
224	507504	5.39267e+06	407	-999
229	511473	5404765	449	-999
239	524113	5.36463e+06	697	-999
248	529224	5376818	422	-999
250	533952	5383624	449	-999
316	464709	5323101	592	-999
317	463534	5315266	449	-999
336	473038	5319928	612	-999
347	463366	5329122	779	-999
458	598462	5.15048e+06	805	-999
459	606539	5150797	469	-999
460	595290	5151669	827	-999
461	596627	5160756	529	-999
463	662162	5.19814e+06	452	-999
465	646098	5199800	564	-999
466	653828	5.19504e+06	491	-999
467	650634	5.19907e+06	470	-999
531	415163	5.3328e+06	469	-999
534	446437	5414045	1036	-999
535	455635	5.4124e+06	850	-999
536	465196	5.40971e+06	1076	-999
537	472044	5.40485e+06	677	-999
538	479525	5.40741e+06	617	-999
539	488603	5.40618e+06	735	-999
540	497200	5408893	676	-999
542	497550	5419078	550	-999
544	477881	5418743	511	-999
545	468846	5.42154e+06	459	-999
546	459811	5.4239e+06	538	-999
547	451030	5427405	592	-999
548	441206	5426653	707	-999
549	439598	5.42053e+06	1176	-999
550	491864	5.43043e+06	951	-999
551	499179	5428499	643	-999
556	523413	5451840	515	-999
563	488723	5.44227e+06	555	-999
564	479247	5.44309e+06	699	-999
565	476228	5.44458e+06	965	-999
581	480667	5.38007e+06	528	-999
583	470802	5377367	411	-999
588	426525	5384836	655	-999
589	426567	5.38728e+06	972	-999
591	461995	5393234	747	-999
593	456014	5.40508e+06	540	-999
595	462333	5382620	482	-999
600	472642	5385569	450	-999
601	481648	5385542	776	-999
602	482761	5386433	574	-999
605	451256	5398392	494	-999
606	426533	5.3997e+06	914	-999
611	429538	5389984	493	-999
618	421961	5391404	434	-999
619	419621	5398048	970	-999
624	408619	5385339	541	-999
625	401991	5.38963e+06	863	-999
628	646356	5128773	637	-999
629	639943	5.1322e+06	1105	-999
630	634503	5.12538e+06	496	-999
631	633260	5.13319e+06	1269	-999
632	838368	5156546	613	-999
633	845320	5.1635e+06	873	-999
634	847345	5165847	880	-999
636	819295	5.13152e+06	421	-999
637	828432	5.13407e+06	561	-999
638	834089	5.1418e+06	498	-999
639	837194	5151161	560	-999
642	808117	5.13277e+06	404	-999
647	748615	5.11324e+06	494	-999
665	828884	5158376	928	-999
666	825428	5.16091e+06	951	-999
667	816857	5141061	460	-999
668	824819	5144767	554	-999
669	827935	5.15076e+06	920	-999
670	790892	5117378	489	-999
671	798370	5.1189e+06	614	-999
672	802136	5114289	649	-999
673	765781	5.11234e+06	490	-999
674	764441	5.10579e+06	504	-999
675	757471	5.09895e+06	439	-999
676	754824	5092857	446	-999
679	738340	5087546	410	-999
680	731774	5083031	446	-999
690	814615	5.16264e+06	577	-999
691	820803	5.15539e+06	578	-999
692	822209	5155867	681	-999
694	648991	5.10426e+06	550	-999
697	636825	5060337	467	-999
698	628384	5.05803e+06	906	-999
699	618996	5.05612e+06	979	-999
700	615994	5056221	1048	-999
702	660082	5045135	488	-999
703	668301	5040386	678	-999
704	674083	5045454	692	-999
705	682897	5.04943e+06	1303	-999
706	687326	5049670	1701	-999
711	643820	5037464	793	-999
712	639557	5.02887e+06	1199	-999
713	633546	5.02136e+06	1233	-999
714	628772	5015460	1397	-999
716	669798	5063907	441	-999
717	674120	5.0556e+06	631	-999
718	677103	5055121	881	-999
720	691905	5075185	653	-999
721	693195	5067119	1099	-999
722	693986	5058757	1117	-999
723	692550	5.05553e+06	1326	-999
725	702092	5.0822e+06	522	-999
726	704510	5073239	839	-999
727	704222	5.0643e+06	1162	-999
728	706910	5056457	1349	-999
729	706514	5.04759e+06	1456	-999
730	713138	5047572	1666	-999
731	716489	5.04841e+06	1700	-999
734	676494	5107070	455	-999
735	670068	5.11235e+06	677	-999
736	669177	5117807	1036	-999
738	692127	5.12465e+06	583	-999
739	683329	5.12145e+06	829	-999
740	675566	5.12145e+06	1149	-999
741	660435	5.1343e+06	891	-999
742	658329	5.12462e+06	832	-999
743	655671	5122336	773	-999
744	653583	5138138	751	-999
745	643843	5137585	799	-999
746	635121	5139967	1057	-999
751	700844	5153063	563	-999
752	692313	5148868	678	-999
753	688616	5.14009e+06	678	-999
754	679448	5.1403e+06	756	-999
755	672124	5.13534e+06	737	-999
756	664883	5135915	853	-999
757	649812	5.14654e+06	739	-999
758	640498	5148392	1097	-999
759	635615	5.15638e+06	1114	-999
760	634959	5157355	1233	-999
762	747872	5.17477e+06	419	-999
770	742363	5169316	443	-999
776	757040	5189697	454	-999
779	776430	5.19093e+06	416	-999
780	773619	5.19651e+06	434	-999
782	793123	5185684	446	-999
783	803036	5.18546e+06	595	-999
784	812978	5.1847e+06	813	-999
785	822694	5.18393e+06	1171	-999
786	826026	5177905	1481	-999
787	856839	5.19012e+06	1205	-999
788	854484	5.18313e+06	905	-999
789	845375	5.17987e+06	744	-999
790	842675	5.17973e+06	737	-999
795	794658	5169550	409	-999
796	803095	5173534	691	-999
797	810740	5.1791e+06	976	-999
798	817712	5.17967e+06	1216	-999
807	793153	5202631	462	-999
808	801640	5.20744e+06	874	-999
809	811188	5.20552e+06	746	-999
810	820573	5207271	977	-999
811	829914	5.20425e+06	708	-999
812	837626	5199471	725	-999
813	840179	5.19022e+06	712	-999
814	841513	5181240	733	-999
816	851027	5.17442e+06	763	-999
817	860112	5174451	862	-999
818	860317	5.17524e+06	902	-999
852	650169	5.40306e+06	591	-999
853	655303	5.40789e+06	735	-999
854	656475	5413858	869	-999
857	652103	5.3989e+06	653	-999
873	643654	5408798	564	-999
874	638872	5415900	665	-999
875	638640	5420907	1074	-999
876	655705	5388400	526	-999
877	657224	5396770	450	-999
878	665098	5.40137e+06	670	-999
879	670519	5406085	739	-999
882	659918	5.37163e+06	427	-999
883	658442	5.38163e+06	816	-999
884	659648	5.38247e+06	913	-999
886	648583	5398916	621	-999
913	664889	5.37954e+06	472	-999
914	665696	5388866	1106	-999
915	665696	5.38922e+06	1172	-999
925	657684	5.36211e+06	532	-999
926	658562	5.36672e+06	1074	-999
930	647843	5.37198e+06	605	-999
931	655232	5369994	776	-999
932	657301	5.36829e+06	849	-999
934	644795	5370510	861	-999
938	665636	5345575	634	-999
940	668984	5349164	628	-999
987	508187	5.41231e+06	454	-999
998	505678	5.40139e+06	936	-999
1001	498959	5401354	806	-999
1002	507215	5396407	424	-999
1009	456080	5.32587e+06	461	-999
1018	537024	5393840	613	-999
1033	532173	5465058	450	-999
1034	527343	5472504	458	-999
1035	526742	5473594	475	-999
1037	562555	5441510	403	-999
1038	561121	5450830	443	-999
1039	561196	5.45202e+06	510	-999
1047	515746	5459627	520	-999
1048	513550	5460930	582	-999
1049	509955	5.46981e+06	505	-999
1050	508894	5471173	530	-999
1051	504424	5459952	475	-999
1052	502996	5460154	541	-999
1063	598133	5438364	643	-999
1066	579006	5.43926e+06	466	-999
1067	586493	5443796	608	-999
1071	569880	5457612	561	-999
1072	572991	5.45528e+06	663	-999
1080	634919	5399686	417	-999
1081	637161	5.40688e+06	981	-999
1084	624756	5.4168e+06	606	-999
1085	632252	5.41567e+06	693	-999
1086	636597	5411162	1135	-999
1089	621512	5.42756e+06	425	-999
1090	631314	5.42722e+06	565	-999
1091	635357	5.42694e+06	552	-999
1155	613566	5187317	701	-999
1208	652119	5170087	1005	-999
1209	653266	5179629	712	-999
1210	648996	5.18727e+06	616	-999
1211	643445	5.19178e+06	679	-999
1212	661780	5185777	653	-999
1213	652874	5.18905e+06	611	-999
1214	643544	5191737	677	-999
1215	627070	5198878	579	-999
1216	631086	5.19175e+06	614	-999
1217	623332	5185978	790	-999
1218	618529	5178529	735	-999
1219	623371	5.17257e+06	1205	-999
1220	624134	5.17094e+06	1196	-999
1221	623877	5.19691e+06	437	-999
1222	635960	5200014	563	-999
1223	642659	5193327	623	-999
1224	620139	5.18946e+06	772	-999
1225	618279	5.18914e+06	755	-999
1226	645500	5.17112e+06	1198	-999
1227	650141	5169737	1181	-999
1228	644027	5.18317e+06	693	-999
1229	645088	5.17351e+06	841	-999
1230	642465	5169598	1127	-999
1253	619558	5.19871e+06	417	-999
1310	642089	5211853	514	-999
1327	649805	5209210	467	-999
1328	646740	5.20266e+06	516	-999
1329	655240	5200526	476	-999
1330	664217	5.20453e+06	402	-999
1344	738349	5.24681e+06	494	-999
1345	735585	5255461	554	-999
1346	738270	5.26397e+06	773	-999
1348	740024	5.22103e+06	523	-999
1349	741259	5.21177e+06	403	-999
1356	769416	5.20683e+06	422	-999
1357	773565	5.2091e+06	451	-999
1359	753058	5243459	453	-999
1361	755211	5262888	555	-999
1362	758175	5271970	742	-999
1363	756758	5.27506e+06	690	-999
1366	764430	5251908	551	-999
1367	770799	5258747	830	-999
1368	769370	5.26801e+06	1263	-999
1369	770394	5270731	1282	-999
1372	773458	5232243	417	-999
1373	781645	5237424	572	-999
1374	790531	5232969	978	-999
1375	800075	5231937	1026	-999
1376	805932	5233945	1259	-999
1377	772949	5.24381e+06	596	-999
1378	777948	5.25177e+06	491	-999
1379	785356	5.25813e+06	546	-999
1380	794245	5.26243e+06	719	-999
1381	800219	5.26898e+06	1050	-999
1382	802233	5.27126e+06	1088	-999
1393	686683	5216306	515	-999
1394	685534	5217455	507	-999
1398	682607	5206793	436	-999
1401	700541	5186472	406	-999
1403	687046	5.18767e+06	405	-999
1404	677608	5190808	427	-999
1405	668704	5194511	560	-999
1406	662067	5.19293e+06	544	-999
1407	687886	5182405	583	-999
1408	678429	5.18112e+06	617	-999
1409	677923	5.18004e+06	511	-999
1410	672486	5173080	1065	-999
1411	664788	5.16768e+06	1263	-999
1412	659703	5160446	1361	-999
1413	660376	5.15456e+06	1452	-999
1414	668754	5177110	984	-999
1415	659474	5.17422e+06	935	-999
1416	651349	5.16919e+06	1132	-999
1417	641523	5168673	1115	-999
1418	631823	5.16754e+06	1330	-999
1419	626444	5167879	1454	-999
1428	688145	5304223	610	-999
1430	691232	5.30795e+06	648	-999
1431	695408	5306419	864	-999
1438	693038	5.35796e+06	757	-999
1439	697894	5366325	918	-999
1440	693602	5.37414e+06	637	-999
1441	696729	5.38298e+06	819	-999
1442	702248	5390024	965	-999
1445	686120	5358928	763	-999
1446	690641	5.36646e+06	600	-999
1447	684207	5373206	403	-999
1448	682958	5.38281e+06	567	-999
1449	678989	5391459	562	-999
1450	682487	5397827	775	-999
1451	713227	5.37764e+06	1039	-999
1452	710594	5368040	967	-999
1453	711590	5.35995e+06	938	-999
1454	716689	5.35754e+06	546	-999
1455	730708	5353829	1345	-999
1456	728444	5.36317e+06	1083	-999
1457	720598	5.36341e+06	1018	-999
1458	717314	5.34866e+06	705	-999
1459	713100	5.34026e+06	588	-999
1464	731637	5348762	1077	-999
1465	732175	5339308	873	-999
1466	728658	5.33002e+06	652	-999
1467	724607	5.32095e+06	584	-999
1469	731870	5313113	483	-999
1470	734508	5310844	417	-999
1471	737042	5320216	957	-999
1472	739107	5.32793e+06	440	-999
1473	739997	5.32976e+06	790	-999
1474	748692	5326255	611	-999
1475	757162	5.33005e+06	697	-999
1476	762545	5.32224e+06	1241	-999
1477	742809	5339209	730	-999
1478	746481	5.34848e+06	976	-999
1479	748611	5351836	691	-999
1480	755920	5346844	987	-999
1481	755114	5343053	1286	-999
1482	740731	5.35549e+06	1040	-999
1483	736619	5.35606e+06	1194	-999
1486	715977	5.2978e+06	507	-999
1487	712467	5293380	462	-999
1488	712636	5.28992e+06	763	-999
1489	705457	5298109	817	-999
1491	733673	5295767	403	-999
1493	749056	5.28487e+06	583	-999
1494	758504	5.2818e+06	582	-999
1495	764825	5278601	1024	-999
1498	751850	5.30272e+06	706	-999
1499	760924	5.30559e+06	830	-999
1500	768128	5311448	1318	-999
1501	768457	5314239	1288	-999
1502	750396	5291960	473	-999
1503	756718	5290593	489	-999
1504	765165	5.2953e+06	1123	-999
1505	773305	5.30013e+06	817	-999
1506	782111	5.29661e+06	970	-999
1507	785169	5295322	1132	-999
1508	763720	5284494	658	-999
1509	773508	5284512	672	-999
1510	783388	5283254	1162	-999
1511	783818	5283246	1004	-999
1514	695370	5288856	461	-999
1515	697081	5.2983e+06	754	-999
1516	701311	5.29836e+06	1086	-999
1521	709844	5275509	469	-999
1522	710685	5277841	550	-999
1527	728292	5266607	509	-999
1528	730530	5.27529e+06	669	-999
1529	729865	5258729	441	-999
1530	734290	5265896	554	-999
1531	737878	5269886	950	-999
